# Supplementary material for: A Gene Expression Signature of Invasive Potential in Metastatic Melanoma Cells
Source: PLoS One. 2009 Dec 24;4(12):e8461. doi: 10.1371/journal.pone.0008461 (PMC2794539; doi:10.1371/journal.pone.0008461)
Supplement: Supplementary Information S1 — Data filtering; filtered gene list; class comparison; comparison with Hoek et al. signature; comparison with Folberg et al. data; primers used for qPCR. (0.67 MB XLS) [file pone.0008461.s002.xls]

## Sheet: Array data filtering
Supplementary Data (Jeffs et al., melanoma invasion signature)
Overview of spotted oligonucleotide microarray data filtering process

## Sheet: Filtered gene list
Supplementary Data (Jeffs et al., melanoma invasion signature)
Normalised, filtered list of 572 genes used for unsupervised analysis and class comparison
UNIQID	NAME	NZM1	NZM11-Dnd	NZM12-Dnd	NZM15-Akd	NZM15-Dnd	NZM19-Dnd	NZM2-Akd	NZM20	NZM22-S	NZM22	NZM23-Dnd	NZM3-Akd	NZM4-Akd	NZM4	NZM40-Akd	NZM40	NZM42	NZM45-Dnd	NZM46	NZM4b	NZM5-Akd	NZM52-Akd	NZM53-Akd	NZM57-Dnd	NZM58	NZM6-Dnd	NZM6	NZM7-Akd	NZM7.2-Dnd	NZM7.4-Dnd	NZM9-Akd	NZM9	SK-MEL-28	UACC62
NM_003500.2	ACOX2	0.954201	-0.123709	-1.08726	-0.120647	-0.392374	-1.20444	1.01585	-0.420162	1.68496	2.33964	-1.3508	-0.177179	-0.497105	-0.516892	2.28639	1.25786	-0.52335	-0.717597	0.0225513	-0.592864	0.0951681	1.0802	-0.21106	-0.471898	-0.255141	-0.439284	-0.619148	1.04514	-0.368054	0.99727	2.56217	1.05113	-0.965364	0.622913
BC104635.1	Homo sapiens cDNA clone IMAGE:4703925	-1.84518	1.3315	0.962738	-1.33413	-1.89201	0.420166	-1.80939	2.09093	-1.21095	-1.54588	-1.87948		-1.57731	-1.45983	-1.15579	-0.891205	-1.43793	-0.949881	0.257685	-1.62131	1.37501	0.16935	-1.46147	-1.09666	2.02316	-0.13762	0.846858	1.31826	1.50073	1.51586	0.0434403	-0.5126	1.42961	-0.3238
BC093042.1	PRKAR1A	0.510138	1.47418	-1.01012	-0.0142653	0.170976	-0.458275	0.759394	0.75523	0.445074	0.777355	1.13896	0.0471889	0.401877	-0.372291	-0.665354	-1.03286	-0.0408472	0.900933	0.10471	-0.442341	0.85131	0.605108	0.447327	0.181014	0.186377	1.28445	0.212332	-1.14267	-1.27478	-1.16401	-0.0280495	0.299686	0.509602	0.281251
NM_006120.2	HLA-DMA	0.244284	1.0786	1.03532	2.04528	1.44122	2.39318	0.0496469	0.923463	-0.0415932	-0.196081	1.22831	0.605285	0.243663	-0.0573069	0.80081	0.970783	0.0839168	1.57866	2.67965	-0.031107	-0.659321	3.15496	2.10623	4.10248	4.11057	2.18831	2.40584	-0.32681	-0.480313	-0.426128	1.48402	1.58712	1.41322	2.15054
BC026033.1	GSN	0.80931	1.83239	1.84364	1.09855	1.33686	-1.74916	1.21477	1.5076	0.570651	0.7769	0.603558	1.00423	2.54488	2.42437	0.633288	1.74815	1.16029	1.78218	2.27559	2.53245	0.826283	2.25447	1.33781	1.19209	2.61676	2.13775	2.2574	-0.699048	-0.228235	-0.855631	0.04546	0.371126	1.84119	1.64679
NM_004833.1	AIM2		-0.491323	-0.490797	3.64993	3.55378	1.93247	0.073922				0.54443	0.117427	0.131882		2.5637			-0.0285977			-0.141755	1.11522	-0.0142118		3.74358	-0.412072		-0.560203	-0.222869	-0.460138	2.51481		1.73369
NM_006317.3	BASP1	-1.56209	-0.586086	-0.556039	-2.09546	-0.42551	-0.113909	-1.94646	-1.68747	-1.49487	-1.1752	-0.401798	-1.98863	-1.95607	-1.75354	-1.68551	-1.38761	-1.66725	-0.171879	-1.63693	-1.74115	-2.19084	-1.79472	-2.14479	0.0790879	-1.84837	-0.585805	-1.72848	-0.796965	-0.685959	-0.829762	0.934328	0.923047	-0.206355	-1.50565
NM_016134.2	PGCP	-1.20953	1.24879	1.32772	-0.441711	-0.187729	-1.44085	-1.63347	0.798505	-1.61237	-1.28711	1.0982	1.07208	-1.80733	-1.21942	-0.805305	-0.505676	0.31646	-1.33089	-1.19508	-1.06042	-0.313559	0.965002	0.582482	1.88044	1.7626	0.681229	0.64984	0.115623	-1.65222	-1.70069	-0.166997	-0.532747	0.9141	-0.071922
NM_006100.2	ST3GAL6	2.44879	1.04103	1.17991	0.687166	1.01665	-2.69755	2.32954	1.28306	-0.402953	-0.525997	0.0605595	1.38767	1.12204	1.13061	-2.03807	-2.4916	0.0199261	-1.02331	0.952336	1.03711	-0.141558	-2.15881	-0.144253	0.148161	2.70396	2.34651	2.84287	1.65667	1.50179	1.42547	-2.76342	-2.90995	0.997456	0.888195
AJ320525.1	FN1	-1.4653	-1.49177	0.234937	-0.811015	-1.3644	-2.35459	0.4451	0.485837	-1.83224	-2.29182	-0.118874	-1.95489	-0.524111	-2.12594	-0.428712	0.314802	-1.70753	-1.28983	1.66278	-2.09316	-3.30308	1.84044	-3.46983	-1.63678	0.435786	-1.24542	-0.894322	-2.29117	-1.7666	-1.97981	-3.25132	-3.14735	2.19245	-1.7277
NM_018192.2	LEPREL1	0.678991	-0.719301	-0.693419	-0.113188	-0.598265	-0.082767	-0.158954	-0.896281	-0.506004	-1.66502	-0.383853	0.268459	-0.700504	0.00327215	-1.10079	-0.752088	-1.01674		1.65028	-0.159243	-0.806529	0.342528	-0.113899	0.438846	2.21722	1.50906	1.6887	-0.992133	-0.275319	-0.726906	-0.94175	-0.823038	0.837008	1.94268
NM_145753.1	PHLDB2	-1.46193	-0.475934	-0.327029	-0.152605	-0.506715	-0.401998	-0.471198	-1.03992	-0.905477	-1.79942	0.114774	-0.116393	-0.214544	-1.46847	1.64727	1.51336	-0.921335		-1.43685	-1.74685	-0.232071	0.790243	0.0463408		-0.209385	-0.757612	-1.28658	1.0096	0.0515968	0.351478	0.187064	0.572649	-0.145275	-0.768214
NM_014178.6	STXBP6	1.71843	2.19139	0.476056	2.10661	2.06928	-0.531032	1.45645	2.26841	2.08244	1.86735	1.94341	1.97068	0.0688064	-0.500528	-0.748966	-0.892436	0.649297	0.438832	1.63345	-0.482066	0.789409	1.1327	2.03032	2.35156	2.06422	2.56242	2.39484	-0.512183	0.10581	-0.312314	0.910751	1.06377	1.4871	1.57073
NM_003761.2	VAMP8	-1.01111	0.27652	-1.77545	-2.76759	-2.25994	1.59689	-0.452196	-2.34374	-2.57309	-2.48672	-2.17788	-2.34354	0.47065	-1.98627	-2.48454	-2.27478	-0.880158	-1.46706	1.234	-1.96366	-2.58759	-0.736443	1.32492	-1.75214	1.53597	-0.53142	0.101931	-2.29025	-2.10049	-2.1985	1.12558	1.6895	0.752987	-0.904099
NM_015480.1	PVRL3	0.303198	0.206691	0.0380349	-2.03743	-1.99208	-1.9286	-0.386718	-0.0393236	0.796724	0.502938	-1.77231	-1.12873	-0.660035	-0.133942	0.0937844	0.0542574	0.0287395	-1.43504	1.3868	-0.206252	-0.12598	2.20806	-1.16868	-1.00171	0.410964	0.546674	0.161113	-1.5694	0.513297	0.339709	1.0088	0.690429	-0.0324831	-0.411363
NM_015523.1	DKFZP566E144	1.06618	0.226029	-0.335625	0.248109	0.0554837	-3.78012	0.677273	0.341408	0.226362	0.519909	-0.887218	-0.78233	-0.321449	0.106017	0.784435	0.92518	-0.476942	-1.48319	0.555383	0.0364605	-0.930096	0.472625	-1.45316	0.938893	0.456901	-0.250243	0.68795	-0.51017	-1.71697	-0.837526	0.998834	1.06849	-0.209267	1.05343
BT019601.1	PLP1	1.40281	0.317189	0.96984	1.93376	0.773967	-0.156441	1.91297	0.960855	0.529453	0.539836	0.484381	1.40642	0.567868	0.470336	-0.328708	-0.707375	1.40054	0.436639	1.40606	0.187326	1.68962	1.90841	1.44692	0.784371	2.05285	-0.293115	-0.516674	1.35957	0.999478	1.02263	-0.282559	-0.670779	0.335593	0.962916
NM_001645.3	APOC1	0.832119	-2.83608	1.13521	-3.28513	-2.87927	-2.72469	0.239303	-1.08688	-2.32113	-2.62709	-2.24674	-0.975524	-1.71914	-2.875	-3.07524	-2.89441	-2.0172	2.58327	-1.95992	-2.86417	-2.53129	-3.1133	-2.90635	-1.85102	-2.36276	-0.529026	1.44286	-0.230135	0.698191	-2.61317	-2.92115	-2.74079	-2.50388	-2.41254
NM_000602.1	SERPINE1	0.00111168	0.574814	-0.812974	-1.22711	-0.486849	-0.956228	-0.44079	-1.0651	0.117918	0.527009	-0.612634	-1.54821	-1.41521	-1.33416	1.87787	2.5648	-1.3738	-0.531365	-0.665117	-1.34407	-1.35732	0.394989	-1.07325	-0.261648	-1.2041	-0.63183	-0.999494	-0.386835	-0.432821	-0.751993	1.28125	1.19766	0.125059	-1.19638
AL354828.12	FTHL7	0.898729	0.378371	0.991514	-0.914735	-0.667791	-1.25428	0.0586514	1.00066	-0.733006	-0.874227	0.331206	0.0530448	0.290997	0.922399	-0.973835	-0.500892	2.32068	1.86557	0.191064	0.828689	1.38623	-0.215134	3.12526	1.37914	0.396719	0.641358	0.327835	-0.340101	-0.125878	-0.509926	0.621261	1.23086	0.0228938	-0.0804834
NM_012413.3	QPCT	1.12341	1.80012	3.3515	0.888534	0.771103	-2.65557	1.28239	1.81141	0.542853	0.0720014	2.59753	3.15683	-2.36463	-1.51857	-0.858725	-0.429008	2.69231	0.754967	0.436445	-1.53618	2.08837	0.0144787	1.51836	2.71027	2.5812	2.267	2.32169	3.17617	2.21506	2.68323	-1.83647	-1.40721	2.53785	-0.212488
NM_002121.4	HLA-DPB1	0.071323	-0.699427	-0.153795	0.526127	0.762974	3.10861	0.654698	0.245046	-0.525002	-0.400868	-0.818992	-0.792189	-1.05027	-0.543724	-0.884004	-0.502647	0.101541	2.2165	2.63549	-0.337313	-1.23386	2.17293	1.73594	3.47121	3.90611	1.67844	1.99849	-1.10123	-1.03445	-0.815385	1.78897	1.88205	1.10719	1.89889
NM_002178.2	IGFBP6	-1.38557	-0.571667	-0.791015	-1.36966	-0.764981	-0.675335	-0.923893	-1.15229	-0.492183	-0.407137	-0.916097	-1.2264	-1.41733	-1.95653	0.573151	1.29097	-1.61995	-0.739055	-1.25538	-1.91621	-1.36842	3.30654	-1.58152	-0.662037	-0.586206	-0.640343	-1.35328	-0.582951	-0.688994	-0.64006	1.4002	1.22363	-1.06369	-1.61729
AY626551.1	Homo sapiens MHC class II antigen (HLA-DRB1) mRNA, HLA-DRB1*120101 allele, complete cds	-0.788679	-0.746916	0.191345	1.53029	0.996118	2.11201	-0.435928	-1.0162	-0.869752	-0.853706	-0.747404	-0.0467368	-0.662885	-0.7196	0.858514	1.03331	0.259944	1.60047	2.50806	-0.677381	-1.16711	2.55536	0.991756	2.88022	3.59147	1.40048	1.89445	-1.12454	-0.928725	-1.05091	1.84847	2.16628	0.641145	2.05196
BC022276.1	CPM	-2.40547	-1.21193	-0.0266443	-0.743965	-0.447995	-0.698775	-2.03918	0.15928	1.19998	-0.172312	-0.510632	1.31269	0.234283	-0.155392	1.28003	0.917169	-2.11881	-1.74892	-0.584168	-0.309698	-2.64892	-0.515809	-2.51214	-1.12911	0.0663966	0.504357	0.0977464	-0.679748	-1.94912	-2.49962	-1.87525	-1.88407	0.398659	0.636469
NM_005813.3	PRKD3	-1.08241	-0.236943	1.02451	0.167166	-0.0215387	-0.88282	-0.602902	0.30362	-0.459079	-0.511532	0.189986	1.14284	0.604983	0.36925	-0.53189	-0.754538	0.938533	-0.370264	-0.753245	0.22209	1.72167	-0.729019	-0.337849	-0.0178909	-0.0461233	1.43827	1.42731	1.58385	1.34933	1.44598	-0.323344	-0.544534	0.98893	-0.328818
X02761.1	FN1	-1.42891	-1.02299	-0.0445371	-0.831785	-1.09507	-1.84309	0.495223	0.0432157	-1.67714	-2.10869	-0.0223496	-1.64795	-0.52917	-2.17704	-0.259565	0.0666642	-1.8364	-0.961803	1.45774	-2.21198	-3.01482	1.79566	-3.16888	-0.82355	0.433611	-1.30615	-0.980397	-1.96526	-1.4306	-1.74758	-2.75301	-3.0713	1.77372	-1.66562
AL049931.1	DZIP1	-2.15902	-2.53063	-1.92793	-2.83361	-2.29908	-2.78208	-2.7829	-1.55639	-2.07698	-1.85255	-1.60297	-1.46971	-0.415747	-0.488675	-1.31434	-1.36056	-1.84984	-0.407479	-0.291063	-0.58259	-0.066176	-0.550089	-2.49418	-1.64402	-1.53308	0.208144	0.16353	0.399766	0.233988	0.0817242	-2.04537	-1.61769		-0.510177
NM_033280.1	SEC11L3	1.56019	-0.0415974	0.930948	1.41771	1.15642	0.638671	0.980092	0.441063	0.0792687	-0.359008	1.83348	2.05339	0.581454	0.763545	0.174356	0.11981	1.8934	1.571	1.05282	0.656974	1.33332	0.310053	-0.730239	0.525992	1.06013	-0.148676	0.344066	1.14072	0.762548	1.17184	-1.34391	-1.04936	-0.121668	-0.224353
NM_024901.3	FLJ22457	-0.559023	-0.259889	-0.310386	0.814151	0.774339	2.50634	-0.71271	-0.671788	-0.650796	-0.605031	1.89402	0.0291956	-0.664462	-0.721877	-0.904058	-0.754439	-0.250182	0.509452	-0.530289	-0.658454	2.38067	-0.772847	0.767601	-0.409923	1.0363	-0.385613	-0.423197	-0.268614	-0.371105	-0.235768	-0.734322	-0.656969	-0.150888	-0.630877
BC028711.2	LOC441519	-1.28535	2.83722	-2.18059	-1.68303	-2.33378	-2.18097	-1.96592	-0.91526	-0.584845	-0.578573	-1.90075	-1.90384	3.79125	3.69851	-1.8739	-1.04778	-0.891566	-1.44184	-1.15771	3.637	-1.72028	-1.68811	-1.58264	-0.984092	-1.55231	5.34865	5.48312	-2.65081	-2.37732	-2.66231	-0.0432651	-0.0419769	-1.68575	5.26918
AY033294.1	HLA-B	-1.07782	0.812027	0.18785	0.64376	0.302067	1.86483	-0.500497	0.885724	0.0468628	-0.0133447	0.755461	1.25045	-0.199412	-0.575115	0.643878	1.46585	-0.159271	1.09402	0.682092	-0.612421	0.339995	2.2505	0.544113	2.1927	3.27557	0.819665	0.34177	-0.835433	-0.734833	-0.282427	0.424186	0.108856	1.14869	-0.410426
AY576870.1	CPLX2	-1.00801	0.0582756	0.237755	-0.0153609	0.200037	0.0570842	-0.124097	-1.21198	-1.22009	-1.2521		0.0914583	-0.0671541	-1.33118	-0.158186	-1.42383	-1.26621		-1.17579	-1.35816	-0.153018	-0.10198	-0.0470551		-0.150405	-0.470426	-1.40727	-0.255265	-0.157426	-0.127021	-0.126011	-1.10527	-0.843777	-1.34782
NM_006111.1	ACAA2	-2.12733	-1.3964	-0.408996	-0.434352	-0.384767	0.793962	-1.65063	-1.18601	-2.54234	-2.45592	0.650142	0.447395	-0.94164	-1.19861	-0.183726	0.208273	0.0400748	0.269282	-0.0808406	-1.26753	0.0151414	-0.112261	-0.167072	0.115314	-0.0490966	0.830292	0.674254	0.784337	1.33449	0.998064	-0.732316	-0.733893	-0.214468	-0.24333
BC040210.1	AKR1C1	-3.12014	1.13573	-2.77034	-2.856	-2.71285	-2.85556	-3.13147	-3.2675	-0.0157894	0.478447	-2.70245	-3.05498	-2.9358	-2.83502	-2.35367	-1.00599	-3.23782	-2.54205	-1.79225	-2.88498	-3.27862	0.524241	-3.19629	-2.3312	-2.13617	-3.27418	-3.34721	-3.19685	-3.18964	-3.15689	-0.579572	-0.602594	-1.75106	-2.23335
AY591530.1	A2M	-3.70389	0.229104	-3.79294	-0.851385	-2.02004	-4.0874	-3.8586	-1.36743	-0.385208	-2.00076	1.72763	2.02122	1.33828	-2.06155	-4.38615	-3.9469	-4.33493	1.41554	1.20986	-2.09899	-0.34755	-0.989384	-2.93512	4.4159	2.46736	-3.47543	-3.16089	-4.19113	-4.25699	-4.21497	-4.44557	-4.38333	-1.44035	-1.91958
NM_003122.2	SPINK1	1.85429	-0.327238	-1.11957	0.0526868	-0.686454	-0.951356	0.403881	-0.751824	1.24832	0.846984	-1.04475	-0.654809	-0.606339	0.789051	-0.95592	-0.76184	1.10313	-0.328503	1.95341	0.775512	-0.050706	0.53636	-0.100503	-0.580845	0.371979	-1.05566	0.00226002	-0.982577	-0.872308	-0.429373	2.13131	-1.11194	2.4703	1.54073
NM_006216.2	SERPINE2	3.50146	4.21305	-0.933067	0.499511	-0.798645	-3.14726	3.34454	-0.800565	2.79951	2.22154	-1.33724	0.41892	1.37399	1.66055	-1.36704	-0.95946	-1.44472	0.69818	3.44399	1.66728	-0.973623	4.42694	0.507747	2.64199	3.6731	0.195562	0.461032	-0.786742	-1.6142	-1.29463	-2.87624	-3.61145	1.9257	3.34984
NM_000900.2	MGP	5.24587	2.25187	-1.31361	-0.880281	-0.184746	-1.7009	4.7383	-1.77224	1.10505	1.83057	-1.81258	-0.0777617	4.19359	4.36801	-2.09854	-0.7222	-1.31649	-1.12853	4.04356	4.39315	-0.782442	2.69825	-0.202838	-0.619543	2.0629	2.04677	0.95487	-1.83712	-1.86036	-1.83771	-1.73395	-2.1099	-1.34339	4.02074
NM_006272.1	S100B	4.06399	4.20689	4.13704	4.00619	4.77565	-0.307065	3.83589	3.99085	3.3453	2.84649	2.74634	2.51064	3.37853	2.63341	0.0234081	-0.618565	3.49617	2.63259	4.26018	2.58145		4.71819	3.51061	2.69441	4.96915	4.09383	3.95854	3.51804	2.91223	2.77777	0.0443285	-0.420114	4.32502	3.27618
NM_001647.2	APOD	0.688536	3.09924	1.51621	0.844113	0.816103	0.832231	1.56435	2.36956	3.09141	3.01832	0.181094	3.20767	1.52872	0.558502	-0.0885285	0.182531	0.914543	0.154289	1.6104	0.655385	-0.34234	2.23055	0.423875	2.21626	3.79539	3.34874	2.44509	3.61827	3.32488	3.05878	0.115193	0.500276	3.20087	0.957322
NM_001182.2	ALDH7A1	-1.81635	1.39455	0.843586	0.355344	0.551638	-1.15184	-1.45618	0.627307	-0.433557	-0.173816	0.0445084	0.124848	-0.902071	-0.642366	0.311214	0.436245	0.0989772	0.954113	-1.97837	-0.640232	-0.0631501	-0.571718	-0.11602	0.615614	0.910528	1.85559	1.37551	0.332782	0.194704	0.00593606	-0.324123	0.628015	0.640605	0.692914
AB040875.1	SLC7A11	0.1393	1.54759	0.497121	-0.727771	-0.417922	0.0232856	-0.221323	2.66127	0.078549	0.548472	1.3998	-1.19599	-0.285582	1.24557	-0.423159	-0.47827	-0.178778	1.21664	0.335399	1.27973	-0.238458	2.94063	-0.604581	-0.179968	-0.0203064	-0.150063	-0.107435	-0.419399	-0.0921616	-0.159597	1.89368	2.92438	0.755133	0.850089
BC008403.1	HLA-DRB1	-0.141606	-0.0731041	1.35549	2.6125	2.00334	2.46285	0.340696	-0.259687	-0.00950266	-0.367511	0.425183	1.09922	0.389534	-0.00199541	1.69684	1.8506	1.01016	2.54536	2.84002	0.00154188	-0.00982406	3.31657	2.14183	3.4887	4.12385	2.14021	2.32257	-0.568703	-0.189467	-0.2368	2.48038	2.56238	1.50223	2.46048
NM_002775.3	PRSS11	-0.61208	1.85516	1.05213	-1.58698	-1.43795	-1.32587	0.234633	0.69778	1.02816	0.660175	-1.27106	0.813749	-0.522172	-0.492549	-1.46605	-0.795654	-0.915862	-0.735087	0.459063	-0.467704	-1.78422	1.51585	-1.13162	-0.488889	2.15567	1.55204	1.06362	2.13731	1.34601	0.606545	1.3758	1.39677	1.28271	0.833647
BC007231.1	PLAT	1.98901	1.70553	0.071955	1.62403	0.699553	0.084822	2.3844	0.756266	2.13996	1.67163	0.214066	0.0870866	0.439616	0.138776	1.33531	2.00342	0.924629	0.119556	0.983953	0.0845416	-0.154228	3.15852	0.0838775	0.0142998	2.34229	1.06154	1.40925	0.475578	0.440158	0.366805	-0.0720777	-0.368161	0.853721	1.25799
NM_000436.2	OXCT1	0.155684	0.703193	1.63925	-0.455753	-0.868337	1.9985	0.107252	-0.332892	0.367979	0.0178794	-2.1322	0.165293	-0.354257	-0.172215	0.463252	0.151067	-2.68384	0.236603	0.253034	-0.409388	-0.595061	-0.778119	-0.175539	0.195811	1.42678	1.76585	0.42472	1.09814	1.00437	1.23718	0.943684	0.059356	0.300089	0.960874
BC018809.2	SNRPN	0.458639	1.17646	1.11884	-0.190014	0.0574531	-0.125735	0.89038	-0.0342544	-0.57818	-0.566097	0.412666	-2.37208	-2.46812	-2.12443	-1.36109	-0.883764	-0.515905	0.0757714	0.0423062	-2.11651	-1.36989	0.839435	-0.0368099	0.546869	1.38757	-0.240169	-0.437275	0.166166	0.869873	0.837778	-0.403549	-0.447508	0.124392	-0.336435
NM_015271.2	TRIM2	1.75512	1.34459	1.12446	1.91449	2.42712	0.179539	2.90155	0.278059	1.41705	1.53228	1.72732	1.87423	0.483526	0.0119732	-0.0521484	-1.07657	1.78369		1.19354	-0.355968	0.605319	2.68312	1.5931		1.66124	2.94544	3.22841	0.563548	0.0747881	0.433731	0.142168	-0.391474		0.357265
NM_015934.3	NOP5/NOP58	-0.339456	0.841495	0.443359	-1.73783	-1.21466	-0.162804	-0.832964	-1.55768	-0.0150345	0.422904	-1.45251	-1.32779	-0.507929	0.000626686	0.196743	0.593785	-1.26677	-0.422924	-0.682779	-0.0272683	-1.85743	0.971796	-1.30876	0.930247	-0.499722	1.00011	-0.0821468	-0.9851	-1.15931	-0.864941	-1.00148	-0.854688	-0.607313	-0.324598
NM_002618.2	PEX13	1.98539	-0.499892	2.24291	1.10078	1.57226	-1.06495	1.43382	2.05714	-0.250109	-0.604017	2.22181	1.02036	2.21466	2.32955	-0.636905	-0.890146	1.81728	2.31346	1.36723	2.35035	1.84483	-0.434182	1.8732	1.5053	1.82809	1.88188	2.54421	1.824	1.56753	2.18462	-1.09853	-1.00051	1.24066	0.37089
NM_014452.3	TNFRSF21	0.860399	1.26712	0.496528	-0.929444	-0.6792	0.108307	0.315103	-0.57877	-0.416523	0.110201	-1.22033	-0.597686	1.15125	1.29859	2.27255	2.91568	0.546762	0.631882	2.39798	1.28102	-0.0427679	2.4783	-2.23278	-0.0518007	1.08093	0.993766	1.07433	-1.13374	-0.698352	-1.28197	0.118625	-0.125985	0.355522	1.79517
NM_006528.2	TFPI2	-2.45607	-0.208767	-1.12385	-1.16644	-1.33887	-1.24923	-0.809143	-2.3641	-2.05042	-2.17144	-1.25922	-0.853614	-1.22711	-2.54602	0.578776	0.0394034	-2.24108	-0.479909	-2.49504	-2.53552	-0.500826	1.01544	-0.928815	-0.288295	-1.20769	-0.343056	-1.46601	1.15663	0.0904076	-0.461131	-0.863225	-1.94688	0.327167	-2.4677
NM_003254.2	TIMP1	1.29456	2.98995	-0.0837419	-0.0150312	0.0543271	-0.598585	1.39691	0.306649	0.991229	1.08559	-1.13171	-0.181822	-0.438103	-0.546278	-0.00846644	1.11984	-0.501197	0.458222	1.07285	-0.41604	-2.41394	3.43459	-0.584929	0.546485	2.28023	-0.627506	-0.934464	-0.448166	-0.598453	-0.619391	0.0106002	0.0634713	2.40823	0.400053
CR749311.1	PRKAR1A	0.801241	1.93423	-1.42483	-0.0353255	0.415844	-0.728945	0.948867	0.677502	0.410854	0.717422	1.49702	0.055969	0.234307	-0.380384	-0.478821	-1.3838	-0.0994314	1.17649	0.304996	-0.538035	0.992423	0.956787	0.642175	0.12315	0.206198	1.14813	0.0665058	-1.52861	-1.54092	-1.47734	-0.0167101	0.0945671	0.600566	0.271178
NM_000115.1	EDNRB	3.89006	2.43643	4.19258	2.45914	3.01346	-3.61742	3.43125	2.90007	1.62315	1.01673	4.01732	3.0067	4.51208	4.90476	-3.19912	-2.80481	2.3413	2.86458	1.95258	4.70712	3.62718	0.872494	2.06728	5.71609	2.50099	2.57782	2.41131	2.81514	3.29498	1.92871	-2.31936	-1.98685	2.06274	1.55244
BT020002.1	TUSC3		1.48426	-0.696082	-3.37419	-2.82794	-2.73754	0.00626954				-0.542296	-0.535192	0.136972		-2.60963			-0.192431			-0.401874	2.08468	-0.965223	-1.9562	1.30844	0.332046		0.454516	0.477681	0.716724	0.0557886
X00700.1	Human mRNA fragment for class II histocompatibility antigen beta-chain (pII-beta-4)	-0.190758	-0.341439	0.838471	2.4404	1.58851	2.45034	0.494086	-0.168121		-0.265941	0.010337	1.09992	0.754844	0.304558	1.53558	1.56386	1.01888	1.94761	2.6001	0.295218	-0.135138	3.06682	2.22457	3.12686	3.83607	1.95733	2.25112	-0.371065	-0.418137	-0.232812	2.3588	2.19209	1.15906	2.21086
BC000551.2	MGLL	-0.526187	-1.71938	-1.71947	0.0422118	0.0134251	1.35795	-0.466609	-0.929329	2.15666	1.67278	-1.56757	-1.27711	-0.911628	-1.47333	1.00677	0.966247	-0.684588	-1.43142	-1.07696	-1.56494	-2.07547	1.03772	-2.27764	-1.05939	-1.10218	0.000508866	0.174148	-1.65142	-1.22963	-1.42261	-0.153175	0.109402	0.383804	0.698131
NM_020244.2	CHPT1	0.413467	1.11497	1.80114	0.114309	0.0654026	-0.845429	0.438242	0.518139	0.868819	0.236266	1.44146	0.135024	2.25325	3.11462	-0.244574	-0.531889	1.07646	0.415398	-0.363373	3.04651	0.938474	-0.0707608	-0.341408	0.374233	0.0348796	0.680342	0.473747	-0.00988637	-0.161271	0.191008	0.577935	0.25505	0.449278	1.43446
BC005923.1	MGST1	-0.239009	-0.608594	-1.07664	-2.46674	-1.23818	-0.169104	0.574016	-1.41637	-1.06067	-0.991302	-0.877047	-1.9936	-0.822181	-0.497333	-0.137092	0.209339	0.129532	-0.27391	-1.05859	-0.477708	-2.01023	-2.10565	-1.23385	-0.878091	-1.53776	-0.0818022	-0.0811319	1.55094	1.0769	0.918161	-0.0760196	0.160827	0.195546	-0.506125
NM_002633.2	PGM1	-0.572764	2.05765	1.21935	0.267422	0.265269	0.175995	0.0287694	0.476627	0.249112	0.00285254	1.03771	0.846809	0.769382	1.13246	-0.0203907	0.125982	1.04652	0.820934	0.306396	1.10006	0.560788	-0.901113	-0.81801	-0.74508	0.331009	0.679445	0.638466	1.43529	1.49757	1.79639	-0.321264	-0.344429	0.417465	1.78291
AY358388.1	C1QTNF3	0.38494	2.39922	2.23435				1.3531	-0.253844	2.19439	1.79274		0.126949	-0.141669	-0.625652	-0.231942	-0.451575	-0.169673		0.201433	-0.539047	0.487252	1.5219			1.66106	-0.254377	-0.760193	0.029578	-0.152367		-0.111574	-0.229536	0.0577417	2.69474
NM_024826.1	FLJ21159	0.989595	-1.04681	-0.869823	0.923573	0.585136	-0.00461427	1.12514	-0.947394	-1.2566	-1.74871	-0.0170474	0.627245	-0.608619	-1.07739	-1.18262	-1.79815	1.58076	0.765602	0.406417	-1.13813	-0.616992	1.96167	-0.61464		1.76382	0.947657	0.964998	-1.07122	-1.20565	-1.06148	1.86876	2.24766	-0.870057	1.14457
NM_018602.2	DNAJA4	1.11327	-0.346071	0.383825	2.24768	1.40836	-0.382166	2.09826	1.8677	-0.389727	-0.293238	1.56001	1.19377	-0.139582	-0.408083	0.0728385	-0.198321	2.22453	0.553604	-0.21183	-0.472119	1.11538	-0.452241	-0.277469	0.800134	0.174438	2.2108	1.80074	-0.008506	-0.372053	-0.381716	1.26258	0.647714	0.0749375	-0.465152
AC090051.8	Homo sapiens 12q BAC RP11-467E3 (Roswell Park Cancer Institute Human BAC Library) complete sequence	-2.7785	-2.70118	-2.5035	-3.37376	-2.817	-2.72165	-3.0524	-2.87472	-1.61708	-1.43398	-2.47172	-1.88782	-2.94049	-3.10474	0.0917095	0.283939	-3.18051	-1.92141	-2.90909	-3.07575	-3.08577	-1.57699	-2.83286	-1.98628	-2.58322	-2.40158	-2.47469	-2.89035	-2.94742	-3.02361	-1.52055	-1.34937	-2.15989	-2.30066
NM_006877.2	GMPR	0.532339	0.234389	0.123924	2.11507	1.46354	0.303967	1.23623	2.21796	0.571584	0.543044	0.942341	1.43869	-0.857332	-0.639945	-0.892658	-0.410891	-0.210249	0.388847	1.34195	-0.582838	1.70144	-0.0984472	0.160937	0.970913	2.09385	0.805405	0.730532	1.8171	0.401202	0.101196	-0.143055	-0.358084	1.21972	-0.386351
NM_003254.2	TIMP1	1.17528	3.04253	0.0123024	0.0931862	-0.00390922	-0.426404	1.40762	0.362709	0.873245	0.896596	-1.07341	0.0799236	-0.440035	-0.536593	0.190017	1.0257	-0.477375	0.547404	0.824698	-0.472335	-1.93708	3.45042	-0.434767	0.566519	2.37647	-0.65918	-0.765464	-0.25815	-0.397574	-0.508971	0.199327	-0.123801	2.54024	0.423537
BC012479.1	FAS	0.028599	1.51593	0.395564	0.0885394	-0.156071	2.61717	0.536345	0.213122	-0.511467	-0.533315	0.828358	-0.254297	0.944322	1.47898	0.346059	-0.0187258	-0.163527	-0.255943	0.674896	1.25347	-0.401139	1.18441	0.236595	2.93765	1.06419	0.589748	-0.487759	-0.846819	-0.537183	-0.840796	0.549697	-0.00724597	-0.561661	0.613264
AC009088.9	Homo sapiens chromosome 16 clone RP11-388M20, complete sequence	0.520071	-0.903936	-1.54787	-0.981787	-0.731044	-0.796371	0.153279	-1.35458	-0.453832	0.373245	-1.33272	-1.62539	-1.50305	-1.24701	1.55305	1.94184	-0.549027	-1.38619	0.444361	-1.18082	-1.75529	-0.257805	-1.63191	0.0573691	-1.40048	-0.431314	-0.258082	-0.289263	-0.871556	-0.224987	0.525471	1.2733	-0.916957	-0.87253
NM_001081.2	CUBN	0.680425	1.93898	0.0205421	1.288	0.743666	0.516794	0.805362	-0.0599027	2.54222	1.6487	0.663572	0.439536	1.59549	1.74265	-0.159834	-0.0815491	0.0850966	0.394188	2.32295	1.6328	0.303769	0.926838	0.416358	0.14149	1.46009	0.393195	0.632382	0.29581	0.49163	0.281577	0.556855	0.0384978		2.24683
AY675319.1	TGFBR2	1.38802	-1.01274	3.31928	-0.760019	-0.844461	-0.79656	2.74265	-0.913315	-0.699139	-0.69576	-0.516255	-0.416617	0.495269	0.842429	-0.825042	-0.666343	0.674959	3.002	0.536991	0.76967	3.30106	-0.874679	2.69855	1.89581	-0.627839	-0.949692	-0.904944	2.32883	2.3746	2.95618	-0.740294	-0.712968	-0.357566	-0.904052
NM_000483.3	APOC2	-1.87398	-1.83709	2.34641	-2.59439	-1.947	-1.7056	-2.54033	0.776081	-2.04615	-2.07767	-1.73903	-0.33107	-1.35664	-2.21829	-2.33699	-2.05151	-2.02327	0.11856	1.60538	-2.10605	0.985764	-2.18255	-2.61449	-1.4657	-0.58546	-2.01033	-1.76769	-2.16618	-2.2798	-2.20871	-2.32747	-2.10292	-1.69383	-1.5051
NM_004460.2	FAP	-0.529576	1.48027	-0.317617	-1.0467	-0.354105	-0.372067	0.445145	-0.552434	-0.526043	-0.548592	-0.163286	-0.774708	-0.737813	-0.581975	-0.743791	-0.706285	-0.349693	0.596101	0.889264	-0.560829	1.7462	2.62059	1.2665	-0.289914	1.11507	-0.630347	-0.441361	-0.377767	-0.707189	-0.638953	-0.724905	-0.722554	-0.279482	0.308523
BC007231.1	PLAT	2.52991	2.44699		1.96973	1.18937		2.89852	0.695428	3.00765	2.29259			0.268811	-0.103348	1.46414	2.4137	1.00925		1.19885	-0.450963		3.69801			2.72534	1.34046	1.92953	0.761106	0.404715	0.491443		-0.876616		1.77581
NM_000475.3	NR0B1	1.44669	-0.315286	-0.27251	0.144511	0.528678	-0.00990274	1.65358	0.32781	1.18355	1.6718		-0.313992	1.35865	1.4815	-0.361698	-0.0696949	0.0642872	1.53875	2.13298	1.49291	-0.341851	0.374895	-0.188024	1.87285	1.40206	-0.330345	0.00429909	1.93653	0.899945	-0.0823172	-0.443861	-0.101731	-0.106099	2.76575
NM_003866.1	INPP4B	2.40853	1.62744	2.00083	2.90512	3.16121	-0.506427	1.79152	3.34437	0.237059	0.506909	2.64876	1.81611	2.43321	2.67166	0.262906	0.602175	2.4946	2.87955	2.14475	2.67454	2.47678	-0.214388	2.38309	1.83885	2.74221	3.23638	3.5665	2.56448	2.23974	2.70128	-0.391428	0.908669	2.93494	-0.0229286
NM_002160.1	TNC	1.11668	0.673632	0.169891	0.77387	0.659136	-1.49242	-0.07046	1.13272	-1.11479	-1.7195	-0.622398	-0.585283	-1.83683	-0.875322	0.795994	1.30484	-0.744719	-0.874721	-0.191352	-0.789364	-2.26036	1.20783	-1.03744	0.866031	-1.62414	-0.86832	-0.24385	-1.85826	-1.93031	-1.92851	1.05958	0.670971	1.49629	1.51759
NM_006834.2	RAB32	0.920494	0.111963	2.65124	2.61024	2.61669	-1.035	1.27038	2.29971	0.354511	-0.25549	3.35185	1.22014	0.979381	1.30075	1.33198	1.6613	1.96001	1.70332	0.116943	1.28258	2.60268	0.187845	0.338968	1.73223	0.242505	1.34889	1.41235	2.02715	1.43205	1.77071	0.792243	1.2704	2.13312	0.511865
NM_014750.3	DLG7	-0.976067	-1.41524	-1.15201	-0.865927	-1.02819	0.216954	-2.15487	-0.638669	-2.11359	-0.521105	-1.33588	-1.32371	-0.55615	0.0795331	0.179023	-0.0904614	-0.866223	-0.727679	-1.25914	0.0434972	-1.31126	-1.29655	-0.847641	-0.961592	-2.70806	0.367812	-0.829906	-0.287697	-0.675912	-0.00593433	-0.980182	0.581784		0.0802317
NM_018010.2	ESRRBL1	-0.00566972	0.981361	-0.856352	0.273118	0.267648	0.605843	-0.355039	-0.347473	0.165864	0.33774	0.140897	0.400464	-0.538188	-0.455039	1.47646	1.20756	0.163741	-1.20728	0.333783	-0.509524	-0.691388	0.2946	-0.0633022	-1.12329	0.699806	-0.334694	0.149216	0.225565	-0.0120094	0.459797	1.78	1.37659	0.233051	1.20337
NM_020685.3	C3orf14	1.59453	-0.755582	-0.158467	0.742442	0.778174	-2.83232	1.66592	0.596111	1.45345	1.15161	0.617208	-0.931665	0.333137	0.365795	-0.464703	-0.56121	0.776723	0.102783	0.7212	0.323119	0.5385	-0.325996	0.351769	0.661483	0.0872484	0.525144	0.363471	1.07831	1.19653	1.58217	0.720529	0.611732	2.30772	0.280737
AY386362.1	SYTL2	0.0365368	0.0113752	0.429134	1.78991	0.862659	-0.543096	0.225079	0.503875	0.176798	0.0523466	0.642967	0.207164	-0.207046	-0.950711	0.229453	0.665068	-0.558309	-0.425999	1.37352	-0.914121	-0.288096	1.00662	0.691926	1.96535	0.413524	1.27272	0.969405	-0.332692	-0.355183	-0.445553	0.541783	0.865994	0.528445	-0.788884
BC015540.2	SYTL2	-0.0173683	-0.0085052	0.680966	1.52126	1.17689	-1.23877	-0.117183	0.668039	0.325869	0.191277	0.801213	-0.0239539	-1.65366	-1.51818	0.059207	0.870623	-0.862122	-0.705331	1.43831	-1.4528	-1.23414	0.879828	0.419877	2.49092	0.282509	1.63923	0.741192	-0.803388	-0.551195	-1.14887	0.350304	0.739221	0.924166	-1.12445
NM_001827.1	CKS2	-0.226659	-1.36151	1.07912	-0.970908	-0.773621	-0.934359	-0.58885	-1.05105	-0.934998	0.045614	-0.912633	-1.16569	-0.14719	0.0206016	0.447522	0.0213836	-0.491659	-0.340804	-1.65467	0.00210097	0.0566569	-1.47789	-0.43262	-0.531133	-2.47311	0.000470491	-0.387331	0.259564	0.211834	1.28564	0.0686513	0.729018	1.33018	0.376432
NM_002305.2	LGALS1	0.526371	0.0395242	0.385386	1.8406	1.97565	-0.201268	0.317264	1.6925	1.70648	1.87528	1.45922	0.29474	0.220247	0.693999	0.313198	1.29817	0.204136	-0.164224	0.899054	0.854649	-0.744577	2.13231	0.330513	1.55582	-0.604395	1.50988	1.35825	0.162588	-0.59961	-0.163646	0.425663	1.20411	2.44253	1.31353
NM_004048.2	B2M	-1.165	1.59759	-0.0854735	-3.80712	-3.13013	1.82258	-1.06752	-0.48142	-1.32173	-1.36098	-0.0171672	-1.49764	-1.17512	-1.54693	-0.45029	-0.17219	-1.14964	0.294694	0.316892	-1.62193	-0.0684658	2.14931	-3.31579	0.543538	3.58082	-0.0180589	0.00101672	-0.283418	-0.700606	0.0449142	0.165724	0.245341	-0.299726	-0.178413
NM_005954.2	MT3	1.47756						0.408829	0.999607	0.205828	1.54285		-1.08829		-0.144669		1.41058	-1.44979		0.28048	0.0777784	-1.17601					-1.63307	-1.27198	0.548547	-0.850099	-0.965918		2.1846	1.29404	-0.190497
BC040354.1	CALD1	0.864767	1.52739	-0.339065	0.748364	0.872392	-0.753073	0.117261	-0.300882	0.0713452	-0.0371604	-0.841185	-0.780085	-0.402926	0.161275	1.29542	1.39507	-0.741714	-0.504482	2.68002	0.0313118	-0.0714095	2.65048	0.146254	0.252578	-0.189402	-0.615533	-0.571643	-0.566354	-0.492341	-0.369892	-0.183473	1.09917	1.33021	0.243734
NM_004056.4	CA8	3.32378	-0.0594043	2.73654	2.68765	2.16737	0.0604886	3.24219	1.85742		-0.834501	3.98338	0.172833	0.0725676	0.634227	-0.582706	-0.372547	2.52054	2.19924	1.56839	0.531019	2.99176	1.9026	3.73051		1.49495	0.107281	1.03005	-0.245364	-0.199223	-0.254449	-0.0365899	-0.438962	2.52759	0.865678
NM_002192.2	INHBA	-1.01314	1.96801	-0.926112	-0.872948	-0.856864	-0.715461	-0.867063	-1.15777	1.74222	1.19688	-0.963933	-1.21908	-1.24525	-1.17414	1.82814	2.09117	-1.1713	-0.771375	-0.810253	-1.10344	-0.950115	1.99505	-1.10402	-0.692182	-0.855868	-0.971251	-1.2071	-0.824613	-0.669367	-0.838383	-1.28366	-1.20421	0.276273	-0.495501
NM_002291.1	LAMB1	0.340871	1.22636	-1.15024	-1.49193	-1.62331	-3.81993	-0.482974	-0.621104	1.59047	1.40986	-1.99704	-2.59421	-1.17389	-0.595689	0.0700532	-0.0446068	-0.412656	-1.37943	0.528525	-0.578662	-1.94149	1.26942	-1.32921	-0.304077	-0.136823	-0.235167	0.0608865	-0.945466	-1.79807	-2.21869	-0.813569	-0.559182	-0.996685	0.778215
NM_016134.2	PGCP	-2.02118	1.49033	1.36909	-0.49601	-0.167692	-2.17986	-2.29493	0.722906	-2.25148	-2.24045	1.2563	1.2422	-2.7215	-2.01073	-1.12436	-0.887086	0.251099	-2.01926	-1.81157	-1.9957	-0.473649	0.979139	0.633528	2.08958	2.02483	0.5425	0.719445	-0.28278	-3.11538	-3.15201	-0.328059	-0.724596		-0.293678
NM_002526.1	NT5E	2.26428	-0.778429	-0.543607	1.39137	0.860373	-0.0253892	2.1453	0.857512	2.8087	2.37413	-0.0345659	1.60007	-0.549938	-0.173684	2.64205	1.94276	-0.0323365			-0.384306	-0.264406	3.71153	-0.481191	1.97748	3.62612	0.668608	0.140251	1.71881	-0.0680068	-0.893195	2.13175	0.982047	2.10634	-0.162139
CR457076.1	RAB27A	0.0256782	-0.488423	3.42683	2.08734	2.64778	0.244176	0.463582	1.88366	-0.33643	-0.430765	1.35375	1.35019	0.0479475	-0.286909	-0.580529	-0.751222	1.12712	1.43505	0.0157162	-0.249164	2.11209	-0.791122	-0.456943	0.333984	1.82116	2.10348	1.97458	1.82125	1.71102	1.89063	0.381409	-0.110944	1.83798	0.170144
BC036666.1	AK5	0.920388	0.542826	0.269027	2.37866	1.98432	-0.760472	0.504517	0.766288	0.987988	0.584147	0.439762	0.638263	0.350239	0.645082	0.293913	0.191317	0.312633	1.79931	2.53575	0.674684	1.18705	1.41609	1.44039	0.504671	1.63478	-0.144428	0.221824	0.122028	-0.0550967	-0.129527	0.625052	0.793713	1.66972	0.810554
NM_001731.1	BTG1	-0.324733	-0.283678	0.425675	-1.13068	-0.236955	1.34805	-0.527603	-1.12582	0.558163	0.279735	0.485392	0.592679	-2.26476	-1.4813	-0.132231	-0.308241	-0.824867	0.0980958	-1.26963	-1.78599	-1.59274	0.451889	-1.77285	0.743118	-0.990843	-0.128753	-0.498261	0.315566	-0.0721288	-0.184933	0.141152	-0.234811	-0.351464	-0.269586
AK092463.1	MAGED2	1.68886	1.87683	1.41042	2.07892	2.26347	-0.106033	2.22676	0.835574	1.14375	1.06856	1.78557	1.99373	1.30452	0.474821	-0.794662	-0.327087	0.598856	0.815827	1.70733	0.341884	0.365984	2.25614	0.317583	0.659208	1.85502	0.585908	0.649499	0.191878	0.784263	0.415052	0.31168	0.127729	1.79602	0.715221
NM_012419.4	RGS17	0.633844	-1.14195	-1.46501	-0.412717	-1.17481	-0.852635	0.309464	-0.285789		0.310647	-0.716025	-0.455647	-0.856412	-0.421869	2.16686	1.65274	0.294019	-0.293757	-0.315335	-0.596491	-0.983102	0.570973	-0.882193	-0.237074	-0.4286	-1.18943	-0.597967	-0.995564	-0.927899	-0.998679	2.22289	1.06085	-0.379441	1.5532
NM_182767.3	SLC6A15	0.444674	0.265525	1.58239	-0.552285	-0.502664	-0.390093	0.106085	-0.529832	-0.715616	-0.95529	2.14644	1.14075	2.73293	3.37173	-0.857019	-1.42657	0.0896946	0.876325	0.495541	3.2143	2.20701	0.0989861	-0.529572		0.64635	-0.158706	0.122667	1.88649	1.33876	1.39631	0.851514	0.355191	0.238738	1.87487
NM_007069.1	HRASLS3	-2.32192	-2.79502	0.835696	1.13179	1.32577	0.688344	-1.29204	-0.0193052	0.696913	0.293625	1.61966	0.800372	-2.78204	-3.06015	-0.0275083	0.17204	1.29569	0.402969	-2.53811	-3.05403	2.08265	1.04356	0.713261	-0.666943	1.05383	1.70782	2.15451	-2.17434	-1.05353	-2.40681	1.41687	0.72416	0.320865	0.212197
BC000819.1	KAT3	-1.65183	-0.677365	-0.000486157	0.299652	0.501204	1.09831	-0.857371	-0.353616	-1.32772	-1.35588	-0.229704	-0.650575	-1.20671	-0.992551	-0.15969	-0.338723	-0.0581864	0.679478	-1.49125	-1.04606	-0.985949	-0.356559	0.659253	0.106944	0.587144	-0.102362	-0.858459	1.39885	1.07521	0.98245	-1.11367	-0.873132	0.457792	-1.37057
NM_004048.2	B2M	-1.33249	1.04032	-0.0545103	-3.36492	-2.28636	1.24013	-1.22464	-0.401382	-1.02614	-1.03274	-0.00163562	-1.43895	-1.06595	-1.37493	-0.643909	-0.074871	-0.914538	0.241338	0.241548	-1.44826	0.0149932	2.04247	-2.92086	0.499574	2.95038	0.180017	0.231543	-0.354911	-0.644696	-0.167149	0.382572	0.374678	-0.268096	-0.180283
Z84488.1	Human DNA sequence from clone RP1-93H18 on chromosome 6q21 Contains the 3' end of a novel gene, the SART2 gene for squamous cell carcinoma antigen recognised by T cell, a chromobox homolog 3 (HP1 gamma homolog, Drosophila) (CBX3) pseudogene, a keratin 18	-3.30304	-3.23654	-2.68543	-4.2232	-3.11588	-3.10506	-3.62637	-3.47445	-1.8886	-1.82791	-2.55344	-2.58438	-3.44351	-3.61638	-0.423474	0.105375	-3.85423	-2.34397	-3.49205	-3.65364	-3.74837	-1.90534	-3.30514	-2.27575	-2.85134	-2.63806	-2.94031	-3.56167	-3.40603	-3.63686	-1.84268	-1.76735	-2.26964	-2.78111
AY730628.1	OAS1	-0.875365	0.475298	-0.652067	-1.18619	-1.62511	2.22454	-0.383377	0.125921	-0.230483	0.0897194	-1.26014	-1.15021	-1.38135	-1.52563	0.24799	0.465885	-1.37184	-0.912691	-0.617163	-1.5726	-0.475972	0.820132	-1.34518	-0.48787	3.21842	0.426873	0.894768	-1.35041	-1.27191	-1.3362	-0.246152	-0.00160156	0.273056	0.38125
BC103841.1	MT1K	1.62971	1.03769	-0.980238	-1.21863	-1.3073	-1.07969	0.759239	1.01469	0.144782	1.4641	-1.57249	-0.864262	-1.0393	-0.0916828	0.0644159	1.43609	-1.42493	-1.30858	0.339756	0.0732398	-1.33287	0.550825	-1.651	0.779898	-0.430285	-1.78624	-1.26612	0.608559	-0.71102	-1.02949	1.30362	2.20354	1.34418	-0.130853
NM_005947.1	MT1B	1.50176	0.861491	-1.05056	-1.21337	-1.36358	-1.11936	0.78046	0.915098	0.0862118	1.36311	-1.68749	-0.901482	-1.11907	-0.217163	-0.0113363	1.31434	-1.42676	-1.4425	0.338128	-0.0656294	-1.26686	0.488603	-1.59812	0.719677	-0.3921	-1.85934	-1.35434	0.467092	-0.793671	-1.1131	1.2318	1.91798	1.16409	-0.212756
DQ231563.1	PRDX2	-1.3266	-0.989152	1.02813	-2.24111	-1.0295	0.129081	-1.96903	-1.26245	-1.43379	-1.16747	-1.11155	-1.41677	0.332439	0.189979	-0.965697	-0.367889	-0.859455	0.206242	-1.53698	0.32799	-0.771493	0.0978452	-0.10859	-0.920214	-1.04028	-1.18607	-1.16667	0.47133	0.656822	0.716117	-0.937035	-1.0151	-0.899875	-1.67042
BC013843.1	ANXA2	1.74008	1.31981	0.435448	1.73473	1.09327	-1.30635	2.34358	0.698922	1.90564	1.08383	1.99508	-1.8505	-2.77584	-3.02221	0.295422	0.995473	1.64102	0.0662782	1.72689	-2.97492	0.319574	2.964	0.686313	0.982624	0.413176	1.02072	0.816819	0.172251	0.257151	0.677422	1.9736	2.39197	1.25019	0.741872
AL603766.4	Human DNA sequence from clone RP11-365H23 on chromosome 6 Contains a small nuclear ribonucleoprotein polypeptide B'' (SNRPB2) pseudogene, complete sequence	2.20431	2.5342	-0.875635	0.464359	0.277969	-0.176636	1.80133	1.50729	1.25983	1.26156	0.358992		0.428215	1.14622	0.618586	0.506247	0.942977	0.25616	2.15824	1.09199	0.264689	2.05218	0.330028	-0.606288	1.25959	0.37942	0.652492	0.334251	0.747615	0.275053	0.00807015	0.521507	0.729449	3.11065
NM_000273.1	GPR143	4.28573	-0.54388	3.91496	4.50244	3.40126	-0.624101	4.22159	3.70154	-0.224866	-0.439271	3.43338	4.40789	0.06052	-0.404232	-0.127155	-0.151348	3.59176	3.85585	3.74718	-0.409311	4.43246	0.0796105	2.07844	0.930257	4.03308	3.35146	3.75921	0.394068	0.147045	1.58708	0.0605727	-0.30767	2.229	-0.400381
Z36748.1	HTR2B	2.86204	0.367688		2.69277	3.25924		3.16164	1.03702		-0.246003			3.21063	2.87955		0.762006		4.44958	2.09878	2.76691			3.48767		4.60651		0.0310288						2.18645	1.15209
AL929410.7	MAGED1		1.39801	0.816251	0.283529	0.341246	-0.0818015	1.60482				-0.167937	0.508625	-0.48701		-0.54896			0.217553			-1.01874	1.87369	-0.86179	1.40371	1.55746	-0.501546		0.651393	0.594481	0.23304	-1.12794		1.20861
NM_002345.3	LUM	-0.320788	-3.83457	0.834997	-1.41992	-1.07792	-3.51248	-1.77085	-3.7	-4.60216	-4.67818	0.348891	-1.37409	-3.73831	-2.7478	-3.82231	-3.33938	-1.06977	-2.60149	-3.84213	-2.97314	-3.08354	-3.62427	-3.20918	-2.98723	-2.12948	-2.01088	-1.11561	-4.02371	-3.99695	-4.03891	-4.00777	-3.93983	-1.60238	-2.18817
NM_000049.2	ASPA	-0.309736	2.02528	1.64089	-0.36925	-0.29758	0.092535	0.371697	-0.177414	0.143636	0.00767365	3.10522	-0.0296856	0.475422	1.8728	-0.304968	-0.317736	0.544627	0.298661	-0.558395	1.67724	0.150831	0.751768	0.441014	1.47868	1.21486	1.44448	1.68291	1.38446	0.813822	0.781603	-0.118588	-0.174436	-0.0825161	0.587027
NM_006410.3	HTATIP2	-0.360412	0.510904	1.10979	1.09298	1.18848	-0.143369	0.532525	1.44532	-1.52412	-1.67845	0.531671	-0.512501	-0.38403	-1.09744	0.982086	1.08875	-0.501805	0.230844	0.167582	-1.09751	1.20832	1.09521	-2.1915	1.76515	1.03141	1.88558	1.26818	1.06078	0.282464	0.524662	-0.0359432	-0.245444	0.280536	0.967247
NM_022361.3	POPDC3	1.41627	0.801563	2.10878	1.86865	1.25019	-2.27444	1.45003	2.3102	2.8333	2.80946	3.07599	0.06393	-0.941215	-0.664164	2.13605	1.83485	1.78308	1.16915	2.70481	-0.632509	1.27716	2.16763	1.60263	2.50437	1.60801	2.19702	1.87063	1.78325	1.80079	1.63316	2.66864	2.89502	2.26687	2.18669
NM_025246.1	TMEM22	0.460969	-2.11909	-1.96144	-0.896432	-1.11582	-1.77896	0.363271	-1.76308	-1.62094	-1.93492	-0.0852918	-0.746922	-1.92889	-2.01823	0.75789	0.816787	-1.48745	-0.522792	1.4945	-1.88504	-1.33125	0.837561	-1.8526	-1.18649	-0.294441	-1.09346	-0.88157	-1.37629	-2.06704	-2.20446	-1.80661	-2.01651	-1.71539	1.54929
NM_016608.1	ARMCX1	1.37234	0.667509	-1.0139	2.09884	1.60881	-1.06177	1.50347	0.568157	0.385551	0.382016	1.14813	0.584786	-1.38603	-1.81733	0.83932	0.624789	1.16971	0.372393	1.13255	-1.76918	0.77459	0.707419	0.80152	0.372625	1.89265	-1.38157	-1.52282	1.43824	1.27846	1.46356	0.0167353	0.88182	0.84691	1.25189
NM_014167.1	HSPC128	0.402335	-0.865332	-1.14693	0.00883167	-0.41067	-0.325847	-0.217397	0.740782	1.35622	1.16247	-0.290565	-0.413499	1.91421	2.52944	-0.0867407	-0.403611	0.690614	-0.293682	-0.521362	2.60816	-0.123658	-0.778083	-0.39282	-0.956036	-0.955049	-1.18357	-0.506139	-0.249885	-0.450049	-0.0701888	0.619688	0.801206	-0.703641	0.565072
NM_014481.2	APEX2	-1.3783	1.1258	0.0103124	-0.131665	-0.267787	-2.21419	-1.56659	0.266858	0.59636	0.840494	-1.29348	-0.68881	-0.974885	-0.562864	0.025161	0.941318	-0.158225	-0.353465	1.73572	-0.556966	-1.09279	1.45561	-1.75622	0.159234	2.1094	0.0223369	0.955416	0.148211	-0.420396	-0.777103	-0.811474	-0.51913	1.22037	0.646016
BC016645.2	PSAT1	-2.16467	0.00976785	0.294287	-2.33577	-1.2267	-0.545152	-2.36254	-1.46036	-0.405087	-0.475777	0.365962	-0.435994	-0.570841	-0.761188	-2.08731	-2.17709	-0.768347	0.741991	-0.692865	-0.938722	0.442228	-0.113746	-2.34687	0.154304	-0.196794	0.344273	-0.201759	0.697928	0.89615	0.807413	-0.97892	-1.40668	-0.244446	0.388836
NM_020974.1	SCUBE2	-0.122273	-1.52101	-0.116002	2.31569	2.23212	-1.42942	0.274944	1.42225	-1.65618	-1.64015	0.859334	1.34652	-1.83408	-2.03986	-1.97951	-2.10615	-0.944221	-1.17425	-1.28074	-2.03021	-0.184074	-1.72576	-0.959346	-1.13478	1.77518	-1.00102	-0.686205	-1.99401	-1.75852	-1.82884	-1.69516	-1.82293	0.567429	-1.49077
NM_032603.2	LOXL3	3.25954	3.05596	-1.33479	2.39157	1.56002	-1.4038	3.22618	0.808305	3.48206	3.43943	-1.16264	1.04345	1.75363	1.85199	-1.19902	-1.15719	1.40143	-0.251474	2.46572	1.87532	-1.06925	3.59323	0.403676	0.236019	1.65583	-1.26971	-1.08949	-1.22024	-1.37647	-1.03357	-1.41215	-1.30199	1.80452	3.21361
XM_375224.2	LOC400410	2.91237	2.23265	0.669301	1.57375	2.14439	1.7521	3.44058	1.52958	2.44496	1.53525	0.50973	2.84027	1.25732	1.62118	-1.35265	-1.5951	1.05798	1.48545	0.844945	1.60197	0.671573	0.178784	0.0814604	2.47802	0.131045	1.04408	1.93227	1.24955	0.812249	0.102287	-0.976429	-1.34972	2.94485	0.979843
AY305384.1	ASAH1	1.20506	1.06563	1.90847	1.83242	2.12511	-0.259208	1.30628	1.01867	-0.686873	-0.81459	2.71868	2.33472	1.48927	1.56881	-0.534572	-0.7844	1.24781	2.06627	1.19126	1.29304	2.38585	0.843425	-0.185158	1.15067	2.4074	2.20076	2.60186	1.43795	1.71891	1.893	-0.1094	-0.492199	1.99582	0.392031
NM_004753.4	DHRS3	0.463772	1.37241	-1.49833	1.00712	1.12324	-1.33067	0.970907	-0.462356	-1.1468	-0.744404	-0.198216	-0.698375	-0.0507938	0.374421	1.31423	1.54383	-0.754026	0.887688	1.07369	0.460953	-1.22327	2.60207	-0.437205	1.92702	2.01563	-0.919641	-1.33003	-1.74809	-1.81468	-1.82144	-1.53331	-1.70659	-0.402225	-1.51499
NM_006633.1	IQGAP2	-1.32833	-0.0254641	-0.0591185		-0.156129	-0.344828		-1.21507	-0.838151	-1.61511	0.0202406		-0.216945	-1.40681	-0.0764387	-1.50602	-1.3067		0.590622	-1.41527		0.0913239		0.862989		-0.166844	-1.24502	0.141869	-0.183514	0.138098	-0.0647317	-1.28464	-0.253563	-0.949533
NM_003143.1	SSBP1	1.07603	0.656091	-0.317799	0.054779	-0.146629	-0.826254	0.606342	0.736133	2.06234	2.07198	0.260413	0.230031	0.73595	1.18417	1.76941	1.90302	0.498192	-0.738955	1.32593	1.08031	-0.327278	0.426086	0.254495	-0.273334	0.578717	-0.0762096	0.909033	0.619153	-0.420816	-0.176705	0.664306	1.14038	0.00903632	1.14743
NM_001444.1	FABP5	3.00208	2.89402	2.23269	2.79251	3.04739	1.78289	2.28391	2.52466	2.22601	1.60901	2.2432	2.12177	2.69786	3.29687	1.93449	1.48148	1.19933	2.34736	0.253515	3.3818	3.20977	-0.039381	0.137588	1.31719	1.56267	1.72937	2.65921	1.84794	1.09285	1.21173	-3.80949	-3.75779	1.15274	4.32202
NM_000943.4	PPIC	-0.214497	-1.0236	1.62273	-0.793903	-0.0485164	-2.0023	-0.576582	-0.0327168	-0.065351	0.0200272	-0.627326	-1.06921	-0.638253	-1.77743	0.48258	1.0504	0.179344	-1.94147	0.664908	-1.81937	-0.0237556	0.436951	-2.61962	0.765068	1.76852	1.0985	1.19873	-0.344576	-0.341874	0.199009	0.0987222	0.662362	0.702916	1.04463
NM_002127.3	HLA-G	1.55048	2.64019	0.507463	0.225127	-0.848498	0.347932	1.35276	0.834971	0.0431504	0.0361207	-0.0742169	0.956413	-0.338847	-0.301651	1.38302	2.07386	-0.0310868	0.0452079	1.17857	-0.295974	0.0274746	1.5052	0.336634	0.243225	2.55126	0.399057	0.423671	-0.889253	-1.15914	-1.15817	0.12585	0.248529	-0.170543	-0.292961
NM_004403.1	DFNA5	-0.661182	-0.395056	0.221919	1.24968	1.03213	1.97691	0.315004	-0.277764	0.651492	0.0984388	1.19457	0.293147	-1.31332	-1.92458	-0.169792	-0.572996	-0.754955	0.020827	-0.200823	-1.86741	0.447358	-0.462911	0.188056	-1.10891	-0.0818034	-0.983658	-1.0767	-1.1434	-0.474126	-0.750766	0.682054	0.561652	-0.0468713	-1.24216
AY766116.1	VEGF	-1.65678	0.0716647	-0.163361	-0.642864	-0.116855	-0.206214	-0.0508052	-1.76945	-1.27193	-1.41598	-0.0885467	-0.60996	-0.601778	-2.46354	0.868215	0.909723	-2.18498	0.170285	-0.51192	-2.51265	-0.540563	-0.539529	-0.478289		-0.809837	-0.273187	-2.20575	-0.132274	-0.210784	-0.197371	0.0520687	-1.72595	-0.220095	-1.49217
X63131.1	PML		0.126741	0.262391	2.00845	1.15935	-0.110872	-0.118709				-0.100242	0.345833	2.14171		2.04125			0.0482608			-0.0268184	-0.294762	2.0578	1.51894	0.0644847	1.88879		0.00796757	0.0638098	0.0924699	-0.0755841		-0.0101446
CR611518.1	full-length cDNA clone CS0DI083YC17 of Placenta Cot 25-normalized of Homo sapiens (human)	0.410412	0.00584339	-0.132397	0.207321	-0.131635	-0.333771	0.910492	-0.596142	1.808	1.24902	-0.249774	-0.568365	-0.640819	-0.56229	1.7907	1.6038	-0.282073	-0.0559213	-0.345693	-0.573936	-0.4039	2.36688	-0.488406	0.0546544	1.11178	-0.0716433	-0.5434	-0.257544	-0.298104	-0.198443	1.43655	0.777741	0.755198	0.0342106
NM_002710.1	PPP1CC	-1.08551	0.354055	0.200225	-0.164116	0.0348304	0.438273	0.0521043	-2.03981	-0.091158	-0.542751	0.614507	0.840069	-0.762048	-1.14347	0.420514	-1.35625	-0.645807	0.136436	-1.17243	-1.84151	0.857541	0.167713	-0.0295627	0.0972728	-0.897181	0.188979	-0.833568	0.0304685	-0.112326	0.265491	0.842424	0.144435	0.131308	-1.01485
NM_032682.4	FOXP1	0.72471	-2.62044	-1.44722	-2.45409	-2.74972	-2.14782	-0.86685	-2.54168	-2.28141	-1.36993	-2.59085	-1.82487	-1.52191	-1.86714	-0.205875	-0.625635	-2.23677	-1.38553	-0.718961	-2.12671	-0.182971	-0.925715	-2.33022	-1.88893	-1.05841	-1.14721	-1.12657	-0.0268001	-1.336	-1.04134	0.199892	0.392123	-0.752126	-1.85535
NM_014999.1	RAB21	1.08101	-0.760276	0.900341	0.917019	0.439255	-0.759912	1.44216	1.10791	-0.453255	-0.731706	0.895039	1.98015	1.36369	1.092	-1.30134	-1.43571	1.34209	0.528699	0.784961	0.754673	1.57182	-1.50135	1.35257	-0.453907	0.911217	0.924146	1.85461	0.761001	1.09749	1.06463	-1.12138	-1.22716	0.876606	0.11991
NM_022362.2	MMS19L	0.836875	1.33988	-0.523696	-0.408674	-0.529137	-0.555644	1.74246	-0.823306	0.833105	0.673142	-0.769913	-0.738604	1.68431	1.43169	2.11812	2.14151	-0.975508	1.88238	-0.763789	1.41117	-0.552495	0.131247	-0.685566	1.3062	1.63689	-0.257305	-0.909377	0.636225	-0.669448	-0.445647	-0.701974	-0.808836	0.11244	-0.81583
BC001400.2	LOC57228	1.59426	1.24961	0.0454368	-0.385241	-0.188919	-0.331411	1.19332	-0.233669	1.45172	1.10294	-0.177513	-0.376962	-0.332727	-0.0806887	1.0144	0.858738	-0.309161	-0.311432	0.00576429	-0.0556177	-0.665549	1.12077	-0.324997	0.0516937	0.345369	-0.0822788	-0.243711	-0.155039	-0.138859	-0.228773	1.113	0.500047	0.179113	0.533792
NM_006851.1	GLIPR1	-1.26709	-1.73216	-1.19871	-2.52944	-1.77542	-1.35906	-1.06116	-2.31197	-0.406051	-0.174094	-1.63953	-2.44038	-1.96892	-1.85818	2.11451	2.89252	-2.10657	-1.52824	-1.58829	-1.87162	-1.5836	0.772227	-1.95228	-0.858439	-0.617706	-0.982273	-1.34896	-1.49424	-1.54222	-0.866664	2.32116	2.19074	-0.784183	-1.17928
NM_006101.1	KNTC2	-0.88017	-0.264821	-1.09575	-1.00082	-1.81279	0.195321	-1.82516	-0.133656	-0.119937	0.800274	-1.66885	-0.5703	1.01328	1.15236	0.6459	0.0913141	-0.386907	-0.36765	-0.659401	1.0119	-0.185996	-0.417488	-0.102542	-1.50229	-2.21035	0.995213	-0.0122264	0.597889	-0.345957	0.664762	0.451438	1.13351	-0.704076	0.467956
AF303889.2	ROPN1	0.904767	0.900402	1.67206	1.38846	1.20338	0.0220671	0.921934	1.73595	1.38749	1.631	1.72865	2.37913	2.45411	1.77168	-0.045148	0.089357	1.48595	0.942314	2.25993	1.86012	0.551561	1.75526	1.14561	1.0673	2.84847	2.79182	2.92718	1.82115	1.82027	1.52558	0.137931	-0.0218879	1.3839	1.25267
AF361946.1	TRIM63	2.09926	-0.681784	2.62853	2.5474	2.13106	-0.63424	2.34996	2.09527	-0.619371	-0.714746	3.97548	2.4643	2.2296	1.12217	-1.08655	-1.02987	2.31023	2.86582	1.77833	0.951878	2.74827	-1.08677	2.7658	1.15954	1.50619	1.64895	2.08842	0.534942	0.9892	0.987033	-0.961533	-0.660971	2.62761	-0.386655
BC035038.2	BAALC	1.19367	-0.0497653	0.0245078	1.8723	0.667253	-0.287907	2.24864	1.25965		-0.336113	0.0227693	2.3776	-0.250398	0.09091	-0.274674		1.12271	1.46777	3.75975	-0.0268353	-0.106205	1.03439	-0.0767431		3.92074	-0.621294	-0.427157	0.144868	-0.471735	-0.510083	-0.174237		-0.57463	3.74931
NM_000110.2	DPYD	-1.24281	-0.390029	-0.413158	-0.245982	-0.251397	0.188704	-0.17576	-1.3719	-1.44731	-1.45698	-0.497483	-0.355995	-0.276215	-1.77126	-0.390137	-1.1184	-1.43498	-0.388327	-0.398838	-1.54921	0.130444	1.07364	-0.229997	-0.152785	0.173836	-0.842818	-1.58179	-0.33147	-0.542361	-0.661487	-0.0962629	-0.161833	-0.498599	-0.249553
NM_032211.6	LOXL4	1.50188	0.0927762	0.0924786		0.182507	0.20149	1.56113			0.402984	0.146656	1.76105	2.86782	1.65129						1.66992		3.14603			3.04058	1.42487	2.60849		0.20888				0.0154712
NM_022451.9	C10orf117	-1.04366	1.0874	0.0375836	-3.14583	-2.13323	1.56426	-0.841736	-0.639471	-1.23493	-1.22865	-0.0791514	-0.939731	-0.920713	-1.29445	-0.376809	-0.257329	-1.05314	0.294413	0.271628	-1.40185	0.123476	1.39508	-2.83458	0.361953	3.23547	-0.296503	-0.350093	-0.239009	-0.456479	0.025934	0.108447	0.23547	-0.353387	-0.392484
BC051713.1	NGFRAP1	1.04903	0.772447	0.162601	0.636124	0.871434	-3.01849	0.241436	0.454809	-0.785848	-0.787678	0.216794	0.163445	-1.39181	-1.29385	-0.0721124	0.310843	0.302247	-0.312113	0.90789	-1.32306	-0.0160446	0.983492	-0.304066	-0.0396757	1.68334	0.386065	0.858045	1.94919	2.00723	1.63215	0.302961	0.528919	0.671222	0.941741
NM_000320.1	QDPR	0.147194	1.65845	1.78904	1.29429	1.4995	-0.00688252	0.438683	1.55987	0.570712	0.275484	1.06877	1.01218	1.82252	1.27972	-0.298603	-0.0190946	1.17588	1.55104	0.745119	1.31755	1.11507	-0.121075	1.7162	-0.408996	1.30376	2.28098	2.58425	0.418983	0.232098	0.288219	0.167117	0.191646	1.36322	1.27994
BC103841.1	MT1K	1.67352	1.27395	-1.05943	-1.24983	-1.34034	-1.42073	0.674939	1.10193	0.318022	1.77784	-1.68237	-0.843646	-1.03309	-0.109826	-0.00162713	1.49581	-1.35376	-1.55804	0.589176	0.0176296	-1.28085	0.610386	-1.63625	0.611041	-0.342233	-1.72101	-1.20651	0.793625	-0.649609	-1.05082	1.3462	2.42058	1.52541	-0.084804
NM_003246.2	THBS1	0.442281	-0.586274	-0.408595		-0.384892	-0.431217	0.15613	-0.569344	2.24525	2.25257	0.0548778	-0.0231811	-0.00815697	-0.642238	1.27303	2.20254	-0.614796		0.293605	-0.922292		2.97259		2.7662	0.113857	-0.338875	-0.892042	-0.536042	-0.384459	-0.302837	0.111239	1.01698	-0.103323	0.709397
NM_000041.2	APOE	0.0482482	-0.166764	1.44337	-0.591228	-0.24899	-0.243556	0.802098	0.556095	-1.30131	-1.60776	1.1949	1.0749	-0.462888	-1.2221	-0.703684	-1.43884	0.815032	1.77031	0.613969	-1.34284	-0.476377	-0.803734	-0.74395		0.623678	1.59591	1.22483	0.36167	1.11218	0.318106	-0.748622	-1.40419	0.116209	-1.37597
M20206.1	LAMB1	0.879428	1.4844	-0.87346	-1.1568	-1.64665	-4.23695	-0.140824	0.0675331	2.06865	1.70993	-1.94652	-2.33768	-0.695999	-0.0132551	0.672349	0.337818	0.0785449	-1.29239	0.939943	-0.050231	-1.68588	1.47844	-1.04488	-0.202981	0.0403803	-0.32472	0.443964	-0.449531	-2.02662	-1.96441	-0.474669	0.0279001	-0.995826	1.32658
NM_002129.2	HMGB2	-1.48934	-2.51102	-1.58554	-1.44382	-1.64484	0.731219	-1.96765	-0.470893	-1.12085	-0.684199	-1.78099	-1.77429	-0.298285	0.0242244	-0.668293	-1.23472	-0.61242	-0.179511	-1.58461	-0.131707	-1.3072	-0.59283	-0.830355	-1.15636	-3.10888	0.423157	0.0923523	0.0594926	-1.669	-0.280561	-0.183769	0.561555	-1.56016	-1.13721
NM_001074.1	UGT2B7	0.321088	-0.97449	0.0484961	-1.3908	-1.02957	0.411637	1.37177	-0.819953	-1.46466	-1.45745	2.23034	0.892065	-1.37801	-1.54851	-1.51819	-1.62587	-1.39008	-0.751139	0.652029	-1.5436	0.384124	-0.423318	-0.516802	0.272259	1.34117	-1.29047	-1.41976	-0.862472	-1.16182	-1.32579	-1.31554	-1.5677	0.332521	-0.531411
AF493934.1	RGS10	0.0733807	0.549087	1.10825	1.48308	1.89279	1.85149	0.0427094	2.34531	1.82392	1.71917	1.83245	2.84256	-0.796201	-0.699997	-0.228572	-0.0510384	1.48549	1.01318	0.413411	-0.604887	2.03727	0.20613	-0.289056	1.31431	0.178197	-1.10116	-0.0845283	-1.36305	-1.04019	-1.3668	1.43816	1.08666	2.08318	0.115111
NM_017447.2	C21orf91	0.974387	0.383374	1.25234	0.927386	0.925134	1.16824	0.717266	1.55487	-0.0997109	0.102975	1.78906	1.8992	0.335383	-0.0341982	-0.581403	-0.668733	0.971397	0.477366	0.451825	0.00457461	2.20411	0.892442	0.961579	0.428123	2.04609	2.61002	2.08476	-0.0872384	0.135848	0.551517	-0.164396	0.146835	1.85038	0.466823
NM_030666.2	SERPINB1	-1.82502	0.478572	0.670962	-1.11486	-0.705523	0.890817	-1.66249	0.0151193	-0.822521	-0.778042	0.334975	0.368676	-0.544332	-1.83841	-0.0184661	0.0274467	-0.317381	0.462724	-2.39742	-1.86873	0.319551	-1.23724	-0.651523	-0.520721	-0.0232619	0.726671	0.645398	-0.835099	-1.0409	-0.258051	-0.535053	-0.289647	-0.183031	-1.03965
AF194032.1	DNMT3L	-0.0763151	0.0861186	-0.592589	0.0526898	0.00971005	-0.46473	0.124052	-0.632654	-0.622905	-0.341026	0.129869	-0.183744	-1.35045	-1.62938	2.0171	1.29551	-0.150375	0.263693	-0.269064	-1.59121	0.366742	0.324905	0.825642	-0.316268	-0.341796	-0.336767	-0.50011	-0.383337	-0.369714	-0.328717	2.28111	2.62763	0.126248	0.110333
NM_022450.2	RHBDF1	1.87212	-0.746578	2.60513	1.10733	1.72562	-1.45036	1.39912	2.13565	-0.59696	-1.05004	2.27937	0.78144	2.19874	2.29858	-1.00427	-1.28001	1.84205	1.97755	1.34731	2.17775	2.09893	-0.617636	1.8783	1.47791	1.95282	2.36182	2.77865	1.69106	1.76413	2.39027	-1.98194	-1.49561	1.33942	0.251399
NM_004811.1	LPXN	3.01601	2.10604	-0.761549	2.71484	2.13714	1.47772	2.98406	2.25272	2.36203	2.11623	-0.599811	1.44558	1.40573	2.02486	2.02989	1.80333	0.220365	0.538637	1.2549	1.94437	-1.50057	1.49367	2.07391	-0.209825	2.27572	-0.0223409	-0.0638118	-0.52093	-0.822249	-0.976843	-0.304152	-0.504572	1.4764	1.47935
NM_014061.3	MAGEH1	1.68938	1.741	-0.135581	1.14568	1.33026	0.603909	1.85997	0.218516	-0.403601	-0.248514	0.592509	1.23331	0.341328	-0.152357	0.543616	0.363679	0.898391	1.03732	1.90676	-0.216356	0.083357	1.81933	-1.25884	1.00782	2.2318	-0.0602908	0.13577	0.360867	-1.10192	-0.0826937	-0.776437	-1.47842	1.25152	-0.577943
AY423734.1	SH3KBP1	0.934644	1.78612	-0.632557	1.58192	1.81585	1.27483	0.484199	1.19441	1.27566	1.55399	-0.490892		0.502411	0.658935	1.9073	1.50037	0.0694704	-0.420844	1.72219	0.547451	-0.278968	1.53764	-0.474678	0.40065	1.4603	1.48358	0.591205	-0.108192	-0.352336	-0.497542	0.807251	0.296897	1.17121	2.0965
AF217508.1	CPVL	-0.407265	-0.976812	1.06888	-1.83874	-2.35222	-2.44633	-0.43836	-0.736757	-2.04819	-2.01562	0.150547	2.21549	0.477801	0.708434	-0.178457	-0.533682	-0.0424169	0.459324	-1.45387	0.644795	-0.237952	-1.37607	-1.62977	-2.16307	1.32095	1.3528	0.79039	0.598227	0.690156	0.672842	-1.51143	-1.20286	0.277889	0.0461802
NM_002575.1	SERPINB2	-1.52163	1.61982	-0.270437	-0.485862	-0.417378	-0.209836	-0.275872	-1.49528	-1.30578	-1.71552	-0.673168		-0.471232	-1.62827	0.516839	1.34719	-1.49585	-0.709657	-1.6969	-1.73228	-0.49533	0.0666461	-0.509868	-0.766936	-0.5179	-0.372543	-1.63635	-0.151786	-0.139672	-0.287168	-0.355929	-1.69791	2.44294	-1.3816
AB062402.1	FTH1	0.993394	0.957599	1.45989	-0.276673	-0.144457	-0.967408	0.310642	1.37532	-0.521042	-0.558936	0.686904	0.188238	0.262387	0.800898	-0.461437	-0.0450621	2.52182	1.75932	0.451704	0.801164	1.59132	0.10445	3.12802	1.7962	1.08315	1.25687	0.797627	-0.073759	-0.00600343	0.0685957	1.12137	1.60602	0.448858	0.322195
BX649553.6	CSF2RA	1.17466	-0.0881207	1.34793	1.46907	1.63047	-0.559495	0.984867	1.54081	1.06206	0.941327	1.34532	1.1125	-0.235063	-1.75602	-0.64688	-1.8874	2.0846	0.753832	-1.22733	-1.65214	0.47732	-0.498948	-0.119936	-0.628238	1.0256	0.552672	1.29737	0.0385494	0.465961	0.475894	-0.637722	-1.73856	1.71107	-1.06818
NM_000096.1	CP	-2.49491	-1.41694	-1.45471	-1.45228	-1.35337	-1.54402	-1.38494	-2.81439	-2.37814	-2.44403	-1.49266	-1.17994	-1.43987	-2.6837	-1.53667	-2.6035	-2.5478	-1.42919	-2.50266	-2.67816	-1.57963	-1.55781	-1.54526	-1.49845	-1.65369	-1.16037	-2.58357	-1.13186	-1.17219	-1.26189	-1.50626	-2.80348	-2.51576	-2.41041
NM_003937.2	KYNU	-2.91381	-2.18394	-1.46631	-2.54762	-2.30432	0.571156	-2.44045	-2.00694	-0.722601	0.101754	-2.34501	-2.24786	-2.12955	-3.16018	-0.467904	-0.0517412	-3.11275	-2.16961	-2.88372	-3.16418	-2.74649	-0.37782	-2.37854	-1.86708	-2.31875	-2.45409	-3.55597	-2.33347	-0.703698	-0.136673	1.67643	1.96276	-0.89271	-0.979805
NM_006456.1	ST6GALNAC2	1.77769	0.00977435	1.08026	1.18131	0.825045	-0.348355	2.0079	0.770862	1.10492	0.172256	1.29346	0.752272	-0.294152	-0.442421	-0.986082	-1.39682	1.74165	1.51432	0.70493	-0.429893	0.00985716	-0.186976	0.997319	0.465012	0.943452	0.932022	1.30039	0.0271796	0.0715621	0.153697	-0.399458	-1.26775	0.983545	-0.573025
NM_004832.1	GSTO1	0.589921	0.554304	1.87741	1.90183	2.12153	-0.373186	1.20733	1.78506	0.561216	0.361703	2.48419	1.50654	0.134752	0.114266	0.573502	0.318306	0.32132	0.168867	0.352529	0.0909488	2.08959		1.20994	1.00296	1.14066	1.20304	1.49064	0.700776	0.562881	0.904163	0.637356	0.396778	1.51581	-0.123704
NM_016180.3	MATP	0.469404	1.23156	3.41011	2.89646	2.50118	-0.507236	0.543002	1.4825	-0.684116	-0.747264	3.3278	2.48193	-0.684734	-0.9736	-0.756723	-0.68339	1.00076	2.50067	0.1385	-0.814439	3.8927	-0.758051	0.153691	1.43786	1.81286	2.13845	2.29632	1.93476	2.06672	1.88418	-0.634443	-0.857934	1.56997	0.981901
CR954269.1	Human DNA sequence from clone XX-NCIH2171_11B08, complete sequence	-1.03835	-0.232927	0.114139	0.635193	0.388028	0.144557	-0.31926	-1.06626	-1.58146	-0.406417	0.312879	0.000294091	-0.0396991	-1.54376	0.331879	-0.934051	-1.28406	0.355524	-0.614851	-1.6681	0.00666076	0.0358108	-0.358254	0.481701	0.524763	0.579831	-1.17693	0.209308	0.36536	0.148088	-0.684698	-1.21179		-1.32315
NM_018836.2	SHREW1	-1.3607						-0.0401672	-1.38785	-1.22819	-1.21246		-0.134991		-1.43924		-1.28817	-1.36345		-1.3098	-1.4476	0.119971	-0.0269327				0.0573591	-1.37513	-0.0425705	-0.230789	-0.120428		-1.43585		-1.24309
NM_144584.1	FLJ30525	-1.62863	-1.66237	-1.49621	-0.0904513	-0.060861	-0.269883	-1.53967	-1.89031	-0.592676	-0.625951	-0.76055	-2.42292	-2.02332	-2.66611	-0.290217	-0.501821	-1.76153	0.69446	-2.17352	-2.42568	-0.82685	-1.72676	-0.830514	0.393994	-1.48233	1.04196	0.531974	0.462014	-0.545731	-1.75101	0.478498	0.703631		-1.95667
NM_030963.2	RNF146	0.446751	0.819772	0.0984197	0.494778	0.327784	-0.75377	0.661174	1.08918	0.512973	0.632115		0.208466	-0.917175	-1.30319	0.534955	0.879664	0.65553		0.422437	-1.49904	0.196625	0.802332	0.858708	0.190401	-0.745205	0.358307	0.420179	0.313434	0.447546	0.681666	1.69487	1.65541		0.87442
XM_043653.9	BEXL1	-0.596859	-1.82177	-1.86616	0.00656029	0.277952	-1.30489	-0.805518	-1.17324	-2.10838	-2.21114	-0.931062	1.00958	-2.47872	-2.58439	0.286096	0.33195	-0.549011	-0.517153	0.780919	-2.59117	-0.647079	0.510728	0.473654	-0.880619	1.97351	-2.1549	-2.25135	-0.0252615	1.28295	0.639782	-1.6692	-1.36803	0.591707	-1.94373
DQ205718.1	HLA-A	-1.18576	0.978652	0.396182	0.900906	0.33221	1.86229	-0.496583	1.20498	0.0307059	0.0221905	0.998309	1.47169	0.0304105	-0.267397	0.716982	1.7604	-0.0147189	0.99118	0.90837	-0.327063	0.450607	2.02955	0.804883	2.17106	3.80273	0.945357	0.555243	-0.787769	-0.615881	-0.162887	0.740426	0.467683	1.09657	-0.330373
NM_012212.2	LTB4DH	0.726319	0.872228	0.916165	-0.944239	-0.953637	-2.32811	0.0246482	0.568253	0.248262	0.197639	-0.341367	-0.771632	-0.00868686	0.370068	0.939105	1.28407	-0.401415	0.487521	0.291879	0.371942	0.840543	1.82069	0.366602	0.10872	-0.403153	0.490407	1.02819	0.292066	0.211731	0.358572	2.0932	3.33305	0.501359	0.278772
BC070289.1	MT2A	1.87434	1.48538	-0.945618	-1.06548	-1.23564	-1.20048	1.11882	1.12793	0.226897	1.60512	-1.6625	-0.537216	-0.877838	-0.0378049	0.100719	1.71689	-1.54545	-1.30018	0.518129	0.230931	-1.32577	0.382035	-1.43124	0.73188	-0.331327	-1.72251	-1.22428	0.847275	-0.500566	-0.794094	1.29895	2.2958	1.61855	-0.119924
BC022311.1	SNRPB2	2.26394	2.71934	-0.566095	0.760198	0.635574	0.153614	1.74108	1.52468	1.33378	1.26312	0.526294	0.343572	0.680784	1.24912	0.875723	0.601495	0.924819	0.544209	2.30212	1.05753	0.461973	1.94879	0.690686	-0.585017	1.16298	0.52232	0.807336	0.656092	0.849256	0.696868	0.233328	0.701816	0.801238	3.04491
NM_001922.2	DCT	-0.0564604	-3.44673	0.958841	-0.40446	0.271797	-3.53493	-1.22287	1.01489	-4.42141	-4.3399	0.706254	-0.0480264	-2.44199	-3.55385	-3.50968	-4.67945	2.25554	1.45915	0.863945	-3.65803	-2.04341	-3.3514	-1.11755	-2.54381	2.08487	0.69601	1.8078	1.47661	1.43416	-1.84618	-3.54803	-4.46567	0.356725	-3.34121
AY603771.1	CD200	-0.814993	1.74132	-0.272857	-0.620389	-0.219756	0.946334	-0.948156	0.480267	-0.255739	-0.813978	-0.338432	1.19452	-0.463357	-1.39068	-0.693056	-0.725043	-1.08051		1.21112	-1.27939	-0.53927	2.3756	-0.558457	0.347063	0.810123	0.612629	0.378191	1.89639	1.15363	-0.218259	-0.463273	-1.27112	1.41862	0.472539
NM_005723.2	TM4SF9	-1.41586	-0.713626	0.227226	-2.88116	-2.41038	-2.1053	-1.1451	-2.31913	-1.01595	-1.54532	-2.12641	-2.65531	-1.44174	-1.1109	1.05487	1.10033	-2.2826	-1.95459	-2.09311	-1.24053	-2.31753	1.81294	-1.345	-1.493	-0.711518	-2.03353	-2.13052	-2.56727	-2.45139	-2.25106	-0.0635321	-0.501763	-1.11094	-1.60752
NM_002293.2	LAMC1	1.78437	1.6776	1.13207	0.779927	0.541933	-0.4268	1.60446	0.895156	0.700243	1.23493	-0.665949	-0.195133	-0.0365874	0.557254	0.0517143	0.216705	0.462519	0.0313569	0.996029	0.509542	-0.179394	1.00393	0.505418	1.13652	0.976596	1.05494	1.42256	0.0993106	-0.512727	-0.405206	-0.835288	0.714444	1.25294	1.61234
NM_014568.1	GALNT5	-0.165777	0.517571	-1.32291	-0.849946	-1.19563	-1.27677	-0.20225	-0.700116	0.162793	0.138169	-1.29323	-1.2876	-1.21626	-0.720263	-1.40399	-0.886951	-0.812674	-1.06083	0.559588	-0.898728	-0.739848	0.719589	-1.07592	-0.835798	0.821082	-1.53198	-0.74333	-0.901914	-1.47469	-1.4098	-1.02994	-1.00448	-1.20996	0.467297
NM_021146.2	ANGPTL7	2.31328	-1.32237	1.53165	1.02517	1.41371	-1.1989	1.72593	-0.124573	-1.57454	-1.47676	1.36822	0.228767	-1.39693	-0.781584	0.249279	0.346776	1.83953	0.661505	2.11786	-0.907973	0.530683	0.759389	-2.04619	1.01386	1.39116	-0.0895853	-0.454673	0.0457517	0.341082	0.766788	0.527203	1.03614	0.677125	0.261877
NM_017633.1	FAM46A	0.956481	0.140436	1.44249	-0.997152	-0.832512	-1.78656	0.103709	1.13941	-0.394657	-0.0540927	0.0695334	-0.356539	-1.50847	-0.728349	-2.70352	-2.13851	0.0133819	-0.870629	0.939423	-0.73196	-1.57466	1.12134	-0.772064	0.884518	1.27382	-0.185007	-0.23082	0.760991	-0.487262	0.133704	-1.00729	-0.262657	0.660252	0.453504
NM_139072.2	DNER	0.324901	-0.948595	1.31615	-1.20766	-1.00063	-1.02767	-0.380916	-1.28552	1.57662	1.30671	-0.659953	-0.630129	-0.407021	-0.322643	3.60359	3.8862	0.926589	-0.639387	-0.890295	-0.348587	-1.30452	-0.483123	-1.04966	0.164985	0.802225	-0.753958	-1.37744	-0.607343	-0.00542685	1.18525	0.260281	-0.720074	-0.234745	0.782718
NM_004660.2	DDX3Y		1.26868	0.768103	-0.804484	-1.24532	1.32847	-0.838829				-1.07739	-0.20605	-1.3849		-1.40069			-0.631439			-0.493054	-1.12266	-1.25988	-0.573428	1.34348	-1.12949		0.81204	0.723395	0.717416	0.434038		-1.28895
BC008408.1	MT1H	1.50401	1.10139	-1.05247	-1.21605	-1.35351	-0.975875	0.647406	1.14213	0.072661	1.4524	-1.61268	-1.06105	-1.01646	-0.185411	-0.0370458	1.5117	-1.48514	-1.30035	0.348107	0.14742	-1.23663	0.612097	-1.59633	0.665149	-0.269542	-1.60883	-1.33806	0.664811	-0.583355	-0.876158	1.35861	2.25218	1.28221	-0.130018
NM_002032.2	FTH1	0.849942	0.868968	1.4531	-0.563794	-0.307589	-1.00011	0.174829	1.10104	-0.858213	-0.694212	0.714976	0.0756876	0.440406	0.778218	-0.977414	-0.20043	2.20054	2.14671	0.396954	0.926921	1.46434	-0.130535	3.3123	1.61894	1.0562	1.567	0.559533	-0.387379	0.274064	-0.143576	0.840533	1.28632	0.412608	-0.0342345
NM_003687.2	PDLIM4		-0.328519	1.16377	-1.75677	-0.808355	-0.624108	-1.52595				-0.719317	-1.23499	-1.69913		-1.57663			0.724732			-1.85179	2.566	-1.73997	-0.542122	1.94328	-0.789602		0.769379	0.987564	0.28048	1.52224		1.39943
AC142497.3	Homo sapiens chromosome X clone RP11-959H17 map p11.23, complete sequence		-1.48541	0.500404	-2.94304	-3.12205	-3.36891	-2.3167				-2.7919	3.93354	-2.31174		2.56792			3.69078			-2.42736	-1.30225	-1.04063	-2.55549	-1.58582	-2.0689		-2.08708	-1.97588	-2.0478	-2.32795		-2.08692
NM_014220.2	TM4SF1	-1.5669	-0.392108	-2.16405	-1.66199	-1.54106	-2.11363	-1.57349	-2.03429	0.617576	0.251894	-1.93477	-2.24549	-2.67872	-2.34365	0.836971	1.10475	-2.22352	-1.85231	0.384422	-2.37354	-3.73604	-0.914705	-3.67523	-1.57902	-0.903434	-0.171786	-0.795324	-1.21785	-1.36087	-1.80692	-2.88191	-2.73081	-0.0934639	-0.620564
BC107791.1	CAPN3	1.10658	-0.173186	1.68444	0.971189	0.317178	-0.149267	1.02766	1.62574	-0.0907419	-0.152258	1.54415	1.81223	1.78012	1.52248	-0.505684	-0.46677	1.78983	1.87694	1.06852	1.39753	1.92941	-0.575065	1.84968	-0.291259	1.64126	2.1296	2.3881	0.921508	1.64268	1.38341	-0.589096	-0.424426	0.475622	0.697704
BC007231.1	PLAT	2.7507	2.84641	-0.475901	1.80607	0.785173	-0.838601	3.15281	0.700436	2.81102	1.99127	-0.13563	-0.297692	0.454748	-0.015517	2.12268	2.66856	1.03641	-0.389482	1.36813	-0.0510271	-0.926148	4.32427	-0.528637	-0.408801	3.03622	1.40326	1.90464	0.518289	0.426777	0.161618	-0.578448	-1.03632	1.29914	1.77176
NM_001904.2	CTNNB1	-1.27783	0.105106	0.81567		0.325196		-0.0855106	-0.709228	-1.12036	-1.425	0.282981	1.20746	-0.10498	-1.30731	-0.0941164	-0.611866	-0.707963		-0.532912	-1.98479					-0.158157	0.455615	1.06194	0.130569	0.0783373	0.242658	-0.0906293	-0.727344	-0.108249	-1.08756
NM_024740.1	ALG9	-0.161536	0.372858	1.81698	1.71929	1.70295	-0.0487716	0.189028	-1.12311	-0.585917	-0.814917	2.34465	0.955145	-0.54558	-0.967581	-0.0250247	-0.465667	-0.36309	-0.152717	0.111032	-1.26984	2.36355	0.508237	1.09739	0.113872	0.356694	0.728177	0.684813	-0.362784	-0.40048	-0.178971	-0.275945	-0.843023	0.968151	-1.02123
NM_015577.1	RAI14	0.398687	0.679733	0.353219	1.06614	0.838385	-1.61691	0.469726	0.0103067	-0.733384	-1.05307	0.735408	1.29415	0.320903	-0.171895	2.11659	1.14043	-1.01218	0.599541	0.585418	-0.551589	-0.138894	1.4176	0.816081	1.27549	0.917166	1.65119	0.999931	0.298825	-0.495057	0.367017	0.917446	-0.386156	1.74378	0.656783
NM_017983.3	WIPI49	0.842326	0.776506	1.62128	3.0119	2.53887	-0.705922	1.3567	2.45755	0.620396	0.231895	3.00464	1.14613	-0.315856	0.313872	-0.529255	-0.41009	1.95323	1.12643	1.0588	0.384435	-1.16331	0.942799	1.76647	1.4849	1.36127	0.934227	1.63582	1.99533	1.71706	1.79794	-0.33479	-0.122239	1.84106	0.230416
NM_032476.2	MRPS6	2.17527	2.36026	0.0512922	-0.0177206	0.0531269	-0.567666	1.8791	0.711812	1.24069	0.716661	-0.275149	-0.0182279	-0.873094	-0.859868	0.13466	0.407767	0.235161	-0.238738		-0.891845	-0.244323	3.70085	-0.0989993	0.31966	2.59153	0.0184522	0.208822	-0.0495022	-0.298709	-0.343106	-0.198125	0.128942	-0.985756	0.81904
NM_032343.1	CHCHD6	-0.185141	0.379906	1.51235	0.41024	0.940257	-0.197503	-0.437445	1.11428	-0.177241	-0.117539	1.87678	2.23169	1.51819	0.578187	-0.162778	-0.0833183	0.327151	2.30133	1.29698	0.544016	0.605744	-0.570641	-0.295085	-0.0504826	1.64181	1.90994	1.84156	-0.0148027	1.17616	1.22075	-0.236604	0.0873128	0.533797	-0.00988339
NM_178819.2	DKFZp586M1819	0.860659	0.228879	1.05253	2.70049	1.94121	-0.0880077	1.74781	1.86974	1.03758	0.287324	1.87498	0.970451	1.86055	1.55495	0.453137	0.159986	1.42302	0.750551	1.28544	1.32485	2.82635	1.79769	2.15695		1.95063	1.97729	1.96562	1.53329	1.70916	2.07029	1.32422	0.234959	0.625219	1.0742
AL049629.28	Human DNA sequence from clone RP4-541C22 on chromosome 11p13, complete sequence	1.74481	1.75666	1.38116	2.19838	1.74631	-0.87302	1.85633	2.25396	1.78319	1.21968	0.93363	0.901379	1.39973	1.22108	0.713481	1.50894	0.254341	0.0784496	1.84405	1.08062	-0.421513	3.23293	1.13554	3.38312	3.70633	1.46252	1.81186	0.17507	-0.476503	-0.181754	0.889894	0.634778	1.62258	1.23478
BC007659.2	NQO1	2.90801	3.87748	0.442113	0.155624	0.513212	-2.43091	1.21255	2.98012	-2.22437	-0.0864463	1.12012	-1.0559	1.64654	3.14013	-0.855349	0.375513	0.73333	1.82219	2.75231	3.23435	0.340335	0.826218	1.01335	3.592	1.51635	3.00907	2.23091	-0.610831	0.690871	0.387422	0.171609	1.87336	1.67105	2.39673
NM_003255.4	TIMP2	2.10713	-0.0701827	1.81589	2.75561	2.78393	-2.1937	2.28902	3.10761	0.121277	0.345004	3.36837	1.75402	1.20627	1.45376	-0.836576	-0.957855	2.45231	1.57056	1.47465	1.38698	1.68833	0.896323	2.32541	3.00884	2.80676	2.5563	2.78293	1.04733	0.644622	1.1811	-0.0921543	1.29109	2.45329	0.941503
NM_012311.2	KIN	0.877962	-0.756617	1.36138	1.03302	1.81008	-0.488327	0.485413	1.32678	0.0958743	0.250804	0.744957	2.13518	0.12291	-0.354759	0.0542868	0.088572	0.366496	-0.572103	-0.340836	-0.357676	0.241724	-0.977752	-0.268686	-0.0282701	0.452303	1.75753	1.68821	0.640526	0.643316	0.85811	-0.424439	-0.0197742	1.21028	0.490139
AY623426.1	Homo sapiens hyaluronan-mediated motility receptor (HMMR) mRNA, complete sequence	-1.36817	-0.637043	-0.505156	-0.23218	-0.745312	0.689758	-1.88471	0.0967489	-0.895933	0.493178	-0.809295	-0.633009	0.528096	0.978274	0.802848	0.453046	-0.370509	-0.546085	-0.79752	0.911316	-1.04077	-0.669658	-0.475374	-0.615975	-2.24833	1.96101	0.455932	-0.449574	-0.559265	-0.0900996	0.243364	1.51074	0.0831684	0.464379
BC024974.1	S100A4	-1.63712	3.12354	-2.40781	-3.20606	-2.29231	-1.20937	-2.46451	-2.63288	1.72802	2.45347	-2.10303	-2.90353	-2.90717	-2.79522	-1.9036	-0.00065841	-2.57885	-0.346544	3.2639	-2.80812	-3.47571	0.79	-0.968188	-1.72307	1.32582	-2.78621	-2.74467	-2.82537	-2.68488	-2.74539	0.657422	0.799662	-2.12301	-1.02745
NM_001553.1	IGFBP7	0.0782947	-2.26592	-0.653264	1.61712	1.83703	-2.25086	2.26782	-1.9074	-2.27812	-2.18103	2.55095	-2.46021	-2.8366	-2.12765	-2.73336	-1.95648	0.960498	-0.209455	-2.18021	-2.32201	0.0985283	2.16745	0.785138	2.05346	-0.656553	1.62458	2.08955	1.33493	2.20448	2.29301	-2.2894	-0.813058	1.51125	-0.468091
NM_000550.1	TYRP1	2.38694	-1.21042	5.01913	-2.19904	-1.17303	-1.34833	4.1136	-1.87028	-2.54514	-2.28072	-0.269324	-0.403408	1.05336	1.69278	-2.76608	-2.45795	1.46517	4.38016	1.19946	1.6193	4.2712	-2.79113	3.70868	3.28816	-1.59437	-2.41789	-2.06575	3.64807	3.70902	4.59866	-2.83802	-2.37986	0.227201	-1.97497
NM_001308.1	CPN1	2.07705	1.38577	1.61618	1.79163	1.95971	-0.270113	2.43668	2.13123	0.710861	0.533263	-0.0193332	2.65533	1.03731	0.605878	-0.204397	-0.21407	0.199379	0.675497	0.620024	0.526271	2.45556	-0.280039	0.025267	-0.180199	0.843022	1.86603	1.62019	1.1686	0.721366	1.00789	-0.620862	-0.545112	1.45123	0.86836
NM_006079.3	CITED2	-1.72296	-0.940152	-0.426377	-1.09306	-0.540948	-0.757645	-1.88311	-1.6089	-2.10493	-1.8234	0.120301	-0.85101	-1.16351	-0.904014	0.146266	0.498112	-1.66961	-0.536143	-1.29366	-0.904726	-2.16658	-0.901164	-1.04544	0.269643	-0.220123	-1.02182	-1.40296	-0.985971	-0.944653	-1.11692	-1.15138	-0.211092	0.709401	-1.46259
NM_004760.1	STK17A	0.584707	0.404153	-1.79091	0.602146	1.03691	0.21469	0.237642	0.00442945	1.91954	1.09492	-0.506578	-0.853454	-2.19992	-1.29504	1.94729	1.73929	-1.20597	-2.93676	-0.591165	-1.36092	-0.0196798	1.98371	-2.36159	0.5003	0.238697	-0.791859	-0.592599	-1.09366	-1.31784	-1.29473	0.478946	-0.563144	0.861633	0.171046
NM_000946.2	PRIM1	-1.86745	-1.68616	-1.07699	-0.819995	-0.939972	-0.488872	-2.11027	-0.301704	0.717089	0.493168	-0.163189	0.0939249	-0.69393	-0.550444	0.0845887	-0.531482	-1.10678	-0.840004	-1.99689	-0.659008	-0.470173	-1.78381	-0.305872	-0.910524	-3.03912	0.963607	0.246839	-1.18254	-0.707224	-0.552539	0.850318	-0.09216	-1.34524	-0.132456
NM_000270.1	NP	0.648921	0.0495983	-0.0368471	-1.99055	-1.92365	0.604368	0.838848	-2.90559	1.55629	1.14092	0.566907	-2.31063	-0.681626	-0.863741	1.65204	1.19573	-1.08117	-0.255954	-1.19449	-0.800976	0.394553	0.174389	0.692786	0.293269	-2.00428	-1.76457	-1.42472	-1.06641	-0.0179348	-0.185489	1.92702	0.796524	-2.24429	0.754139
NM_002413.3	MGST2	-0.311012	0.114348	0.622824	-4.1874	-3.61249	-1.14767	-0.399436	-0.497747	-3.83121	-3.75273	-0.579594	-1.42696	-0.600111	-0.982022	-1.07978	-0.951621	-1.13009	0.235955	-1.29501	-1.03227	-4.23248	-1.6495	-0.855884	-1.60941	0.338693	0.197583	0.38989	-1.69187	-0.903358	-1.00796	-2.41441	-1.67426	-0.73596	-0.698927
NM_002727.2	PRG1	-2.24931	2.04879	-1.28069	-2.79988	-1.56574	2.84253	-1.60381	-2.17235	-2.87681	-2.12449	-1.42142	-2.79457	-2.7441	-2.66483	1.21274	1.32485	-1.56196	-0.609935	-0.807669	-2.59293	-2.93951	1.05853	-2.99855	-1.41462	2.96926	-1.14175	-1.44095	-0.0106684	-0.60618	-0.958919	-1.75399	-0.83959	0.604744	-1.58088
NM_022350.1	LRAP	-2.29104	1.27325	-0.201779	-0.597775	-0.759144	0.388386	-2.66435	-2.2814	-2.61823	-2.21016	-1.76283	-2.34915	0.227256	-0.378384	0.575417	0.115526	-1.57002	-0.736441	0.382361	-0.30184	-0.288176	-0.443383	-1.81133	-1.31718	2.17955	-2.36908	-2.29327	-0.942247	-1.10194	-0.849018	0.66598	0.451039	-1.19254	-2.26767
NM_001461.1	FMO5	-0.50155	-2.44509	-2.47036	-2.35375	-2.49737	-2.43717	-2.68678	-0.14274	-0.0224511	-0.699056	-2.33333	-2.60328	-2.59114	0.23065	-2.5463	-0.352684	-0.275581	-1.69055	-0.364972	-0.423644	-2.58037	-2.06396	-2.54448	-1.13958	-2.31606	-2.67016	-0.395641	-2.55749	-2.38694	-2.48729	-2.431	-0.68151		-0.167371
NM_019111.3	HLA-DRA	-0.213613	-0.420379	0.994994	2.35403	2.40978	4.4534	1.05494	-1.42978	-0.18212	-0.300103	-0.257316	-0.638454	-1.11813	-2.16497	0.170957	-0.2573	0.825189	3.57774	4.30005	-2.08218	-0.53222	3.99347	3.00522	5.69598	5.29331	3.24242	3.99815	-1.7949	-1.51417	-1.44868	2.80707	3.17014		3.53103
BT019740.1	PRDX1	0.215161	-0.266619	-3.30623	-0.132597	0.279055	-1.03792	0.0844637	-2.79848	0.450785	0.710486	1.25006	-1.22429	-2.02358	-4.31975	0.197976	0.141519	0.580755	-0.107488	-4.05792	-4.29688	0.927254	-0.449553	-0.493872	-2.47841	-2.89994	0.420903	0.528631	-3.54856	-3.45483	-3.49032	0.557144	0.639129	0.0893635	-0.0554754
BC001853.2	AZI2	-1.16019	1.73314	0.778102	-1.19149	-1.00237	0.391186	0.0701707	1.66172	-0.892025	-1.02464	0.302467	0.0571688	-0.603017	-0.960978	-0.765587	-1.17843	-0.40727	-0.172693	1.04347	-1.29315	1.34995	1.67932	0.444974	-0.758605	1.74298	1.97728	1.35411	1.2577	1.13791	1.626	0.454152	0.63956	0.958523	0.470589
AC080079.5	Homo sapiens BAC clone RP11-511B7 from 4, complete sequence	-0.892447	-0.229074	-1.09907	-0.78527	-0.857064	0.90658	-1.21304	-0.139243	0.70806	0.444241	-1.55195	-0.993787	-0.459626	-0.412821	0.669481	0.838504	-1.70149	-1.24666	-0.387246	-0.44304	-2.00585	-0.269003	-1.11551	0.11968	0.308686	-0.374231	-0.0173293	-1.61203	-1.58834	-1.44106	0.514379	0.664912	-0.538068	-0.174709
AF282617.1	CPVL	-0.0478926	-0.868246	1.0924	-0.966969	-2.29717	-2.19349	-0.360073	-0.314169	-0.929822	-1.48198	0.30372	2.23809	0.661686	0.986449	0.107803	-0.33738	0.206791	0.558864	-0.931424	0.896546	-0.17822	-1.04079	-1.20446	-1.23487	1.41554	1.07564	1.01506	0.854405	0.708446	0.674944	-1.10987	-0.714436	0.227142	0.384527
Z14982.1	PSMB8	-0.124178	1.45275	0.368703	0.0996613	-0.026107	2.57247	0.247058	0.929597	-0.0792586	0.31045	0.388153	-1.04378	0.351192	-0.178833	1.47889	1.52479	-0.655238	0.830543	1.07706	-0.174153	1.02709	1.07665	0.0861094	0.337768	2.56863	1.13389	1.21835	-0.355858	-1.12901	0.349044	1.10347	1.29649	0.164231	0.62272
BC016481.1	ASAH1	0.446055	-0.198461	0.132376	1.61824	1.83635	-0.424652	0.0571563	1.63426	-0.975933	-0.815219	1.38896	2.01794	0.721101	0.610852	-1.4703	-1.50448	0.823198	0.696637	1.22309	0.340389	1.60527	-0.333376	-0.194002	1.05575	2.52287	0.953383	2.22471	0.491735	1.02067	0.837339	-0.740563	-0.765245	1.28221	-0.11651
NM_007281.1	SCRG1	0.85735	3.19378	0.704288		1.18516		2.05419		2.97313	3.36268	0.294657		2.41618	2.13839						2.26731		3.83589		1.29385	1.58519	2.09185	1.46758	3.44167	2.31199	3.14204			1.82551	2.4485
NM_002395.2	ME1	0.540933	-1.529	0.70804	-1.68527	-1.33254	0.530425	-0.261024	-0.148404	-1.87435	-1.60061	0.853928	-0.907203	-1.89461	-1.90459	1.09855	0.915617	0.489658	1.20618	2.14148	-1.91408	0.718107	-1.36406	-1.19474	-1.35098	1.25232	0.973179	0.985354	-1.90381	-1.94936	-2.06072	0.377569	1.18177	0.561048	2.04976
BC062327.1	CASP1	-1.03751	1.82427	-0.256592	-0.316898	-0.318181	1.76588	-0.876821	2.59834	-1.11653	-1.02517	-0.598044	-0.90503	-0.538466	-1.17067	-0.274972	-0.486856	-1.35966	0.388801	0.297597	-1.32631	3.09433	0.306825	-0.185898	-0.298055	1.40237	1.0147	1.85188	2.15757	2.39494	2.02673	0.650814	-0.178606	2.01509	-1.31665
NM_004726.1	REPS2	-1.1534	2.25636	-1.60711	-1.18626	-1.65357	-0.847472	-1.76697	-1.0427	0.950785	1.29611	-1.46571	-1.01246	-1.40538	-1.39644	-0.673705	0.219232	-0.87969	-0.400331	1.80966	-1.51918	-1.26567	0.218058	-0.805204	-0.840447	0.650839	-1.30841	-1.35929	-1.71247	-1.55021	-1.6514	0.504654	0.417105		-0.855217
NM_014624.3	S100A6		2.14119	-1.98203	1.07278	1.123	-2.80648	1.87064				-1.71926	0.485293	-2.48461		0.00122772			1.33585			-0.296387	2.62523	1.88371	1.13954	2.29821	0.877947		0.0177088	-1.91747	-0.878508	2.30667		1.2191
NM_000372.3	TYR		2.1295	3.19572	1.86612	2.22245	-3.15272	2.71559				1.7433	2.13627	2.58826		-3.49458			2.88667			2.58038	-3.54014	0.893117	2.4647	4.23376	2.30801		1.99595	1.44871	1.12706	-3.47852		1.29924
NG_001124.1	GDI2P		3.03137	-0.798692	2.46166	3.21823	3.05443	3.74212					3.45351	2.01264		-0.958583						1.34887	0.131346	-0.617282	3.26485	0.103211	1.14612		2.08091	0.476243	-1.34906	-0.839258
NM_138448.2	ACYP2	-0.771518	1.67664	0.0239471	0.839246	0.890029	0.127186	-0.312905	-1.0124	0.861199	0.602401	0.264377	0.222485	0.664357	0.253056	-0.34197	-0.156413	-0.113773	0.491169	0.893764	0.12476	0.389011	1.34905	-0.470578	0.378007	1.47901	-1.60229	-1.18519	0.510062	-0.097042	0.647705	0.277557	0.55483		0.043062
NM_006022.2	TGFB1I4	0.318113	0.551851	-0.120684	-1.04503	-0.323532	-0.707351	0.886255	0.0708264	0.613991	0.453533	0.859806	-0.161059	-0.214029	-0.703646	0.906964	0.54579	0.797582	0.520827	1.60481	-0.995281	-1.36284	1.28883	-0.293032	0.512283	2.02243	0.833652	0.303798	-0.147774	0.145492	-0.341479	1.42719	0.807547		-0.157293
NM_004684.2	SPARCL1	-0.0026881	1.72086	-0.208618	-0.043289	-0.0431117	0.0436517	-0.0462586	0.557775	0.0303793	-0.064884	-0.0834273	-0.122714	2.89998	3.14971	0.00317445	0.130699	-0.127424	-0.018638	2.058	3.00611	-0.169005	-0.160375	-0.0029827	-0.0814958	1.97274	-0.285827	-0.155382	1.70304	1.27681	0.832991	-0.121957	-0.0567547	-0.0437109	0.0479545
NM_021153.2	CDH19	1.42124	3.2547	0.753766		0.561034		3.00906	1.47801	3.35673	2.59595	2.0589	2.14543		1.31834			1.88541	0.528075	0.998019	1.00784	1.56616	4.42464	1.7026	1.7767	1.55088	2.47227	2.48902	4.09376	2.99015	3.03946			1.14878	2.10664
NM_001690.2	ATP6V1A	1.00387	0.450556	1.09292	0.563735	0.636432	0.60345	1.53942	-0.217201	-0.539412	-0.659464	1.17215	0.445898	-0.0404574	-0.503897	0.12346	-0.764251	-0.262086	-0.00815662	0.521061	-0.764012	0.548685	-0.428763	0.652009	1.09786	0.869792	1.68055	1.00832	0.749833	0.774168	0.732777	-0.103845	-0.29227	0.549632	-0.282522
BC012774.2	STARD7	-0.0719833	-0.412904	-0.922314	0.302311	-0.0423317	-0.548364	-0.150641	0.467245	1.17622	1.1644	-0.931036	-0.323556	0.641373	0.890024	1.59258	1.34405	0.299371	0.157928	-0.115876	0.810457	-0.0271369	-0.0648993	0.327588	-1.70178	-0.889143	-0.375756	-0.307138	-0.154756	-1.14917	-0.337229	0.999362	1.36322	0.0869515	0.774177
NM_020169.2	LXN	1.06755	2.48466	1.16275	-0.972275	-0.102421	-0.178228	0.229376	0.797383	-2.62704	-2.46581	0.299216	0.186517	-0.431473	-0.599336	-3.12306	-2.44524	-0.354668	-1.80365	-2.39731	-0.710587	-0.110238	-1.56107	-2.17863	-2.32282	0.676426	1.98682	1.76863	0.100974	-1.53962	-0.197576	-3.00522	-2.5274	0.89161	1.4074
BC009010.1	C6orf142	1.53007	-0.194354	2.58029	0.545197	0.170623	-0.49724	2.12952			-0.198437	1.37023	0.329643	0.228533	0.502675	0.141007	-0.257673	2.89796	0.374124	0.182213	0.453215	1.21397		1.26302	1.73144	0.176949	0.0829336	0.169183	1.57624	1.48598	1.33437		-0.263059	-0.162941	1.81951
NM_004772.1	C5orf13	-1.84816	-0.255581	-1.94608	-2.24296	-2.29079	-0.198468	-1.56455	-4.07213	-0.789943	-1.04145	-2.70846	-2.22493	-1.13374	-1.26321	-1.21591	-1.23622	-1.50141	-2.3101	-1.23336	-1.6189	-2.64536	-0.437353	-3.4697	-1.7883	-1.19248	-1.65112	-2.24015	-1.37795	-1.6349	-1.75366	-0.640967	-0.260711	-1.09872	-1.71806
NM_138801.1	GALM	-0.461178	-0.434426	-0.155668	1.02137	0.26996	-0.643238	-0.226126	-1.4413	-1.65969	-1.3957	-0.38913	-0.254108	1.60232	2.01761	-1.08587	-1.27393	0.134605	1.19508	0.498128	1.97111	0.0216228	-0.918217	-0.986627	0.168382	1.01516	0.129051	0.103139	-0.00531438	0.0702558	0.107808	-1.05149	-1.54635		-0.650584
NM_002201.4	ISG20	1.10993	-0.451432	-0.417957	1.10892	1.17718	1.56817	1.48794	0.665801	2.19324	2.30591	2.16343	1.57829	-1.04304	-1.04966	-0.524081	-0.0879956	1.69881	0.29367	-0.586133	-0.890251	-1.13078	0.440169	-0.829868	-0.0279864	0.137013	0.451318	0.376754	0.976535	1.68726	0.839976	-0.659304	-0.706163	0.800501	-0.734656
AC104849.2	Homo sapiens chromosome 3 clone RP11-154D3, complete sequence	-1.24783	-0.805105	0.103179	-1.00579	-0.316845	0.558139	-1.27238	-1.13898	-1.36038	-1.06347	1.00495	-0.635647	-1.08993	-0.585417	-1.77508	-1.76077	0.171758	-0.526837	-1.34418	-0.666623	0.243996	-0.370881	-0.221609	0.494527	0.0458638	-0.641932	-1.45856	0.333113	0.782629	0.930736	-0.0755195	1.04542	0.0642692	-1.49626
NM_016395.1	HSPC121	0.537064	0.313733	0.625549	0.233469	0.499648	-1.10026	0.212625	0.381096	-0.871768	-1.12384	0.542257		-0.298026	-0.158518	-0.928715	-1.09742	0.179563	-0.0911365	0.179914	-0.180955	0.00499292	-0.261446	-1.20583	1.30678	-0.270742	0.167385	-0.188867	0.714851	0.959822	1.09578	0.478766	0.727556	0.0780448	-0.33482
NM_018934.2	PCDHB14	1.27592	-0.386539	2.86031	-0.0534019	-0.514614	-0.43041	2.48119	-0.611167	-0.484023	-0.414163	-0.206055	-0.336509	0.425388	0.79506	-0.558547	-0.538318	0.77511	2.74479	0.660075	0.871957	2.93613	-0.411271	2.54781	1.69199	-0.279538	-0.516516	-0.26523	2.09524	2.07478	2.87381	-0.502707	-0.351421	0.120014	-0.176113
BC107791.1	CAPN3	1.88749	-0.358157	2.998	1.60424	1.34738	-1.49457	1.87977	2.40745	-0.777759	-0.939771	3.13496	2.53425	2.87167	2.4212	-2.25833	-1.82522	2.53608	3.41659	1.75873	2.3446	2.70597	-2.086	2.74594	-0.950071	2.86602	3.13617	3.12241	2.37703	2.54297	2.53813	-2.0128	-1.63871		1.45775
BC030974.1	UGT2B7	0.758458	-0.347655	0.260834	-0.958511	-0.160107	0.419843	1.775	-0.347792	-0.674137	-0.630177	2.12665	1.32715	-0.748336	-0.892812	-1.05019	-1.16821	-0.78619	-0.0199805	1.2054	-0.864547	0.980969	0.0721866	-0.0300367	0.343829	1.67955	-0.646593	-0.591163	-0.436978	-0.596414	-0.743753	-0.973746	-1.03185	0.693218	-0.155101
X02761.1	FN1	-1.51167	-1.42068	0.0177478	-0.970926	-1.21619	-1.89711	0.268483	0.233791	-1.95784	-2.31028	-0.13835	-1.9023	-0.58692	-2.44557	-0.411521	0.222144	-2.06996	-1.14627	1.96089	-2.46096	-3.56741	1.90757	-3.3944	-1.22299	0.594846	-1.49141	-1.1225	-2.48862	-1.73285	-2.16516	-3.21824	-3.57352	1.89782	-1.88206
NM_021199.2	SQRDL	-0.43555	-0.699677	-1.30819	1.51862	1.29692	0.859266	0.127255	0.00682801	1.16052	1.23852	-0.252648	-0.616087	-1.07788	-1.49673	-0.289017	0.0977703	-0.637927	-0.840486	0.838545	-1.44054	-1.30315	0.614748	-0.36185	0.172686	1.31954	-0.0572795	-0.586119	-0.509043	-0.644739	-0.618976	0.241368	-0.344155		-0.239384
NM_001122.2	ADFP	-0.844808	-1.89698	-1.91258	-0.884791	-0.475584	-0.751256	-0.260031	0.349437	-1.06023	-0.8906	-0.772992	-0.853665	-2.42563	-2.54991	-0.185885	0.394308	-0.62435	-0.84912	-1.94332	-2.51633	-2.19783	0.017236	-1.03271	0.57039	0.271877	0.128294	0.0774494	0.920306	0.0537464	0.208715	0.162043	0.860747	0.937153	-0.354171
BC100282.1	SPAG16	-0.0175517	0.700655	-0.505734	0.937057	0.66023	0.0184926	0.349234	-1.16336	-0.2643	-0.30786	-0.515788	0.294623	-1.55932	-1.38312	-0.944567	-0.817958	-0.8113	-0.23535	-0.264237	-1.48091	-0.507535	0.0366592	0.309224	-0.33317	0.484961	-0.127504	0.100638	-0.535207	-1.66398	-1.0867	-1.39873	-1.53256	1.0682	0.522724
NM_006520.1	TCTE1L	0.374537	0.820178	-1.09828	-0.0573647	-0.0197033	-0.824911	0.436195	0.32842	1.27656	1.04588	-0.439836	0.100542	-1.02084	-2.92206	-1.57042	-2.90516	-0.395892	-0.570224	1.03214	-2.75331	-0.0576132	0.653978	-1.17826	0.0271992	0.0110192	0.338788	-0.396894	-0.320885	-0.225462	-0.217997	-0.809008	-2.76981	0.739012	1.10792
NM_030794.1	TDRD3	1.1648	-0.428111	1.07085	2.28592	2.5387	0.935112	1.16423	2.38393	-0.825111	-0.75892	0.792112	2.66586	-0.0054163	-0.139484	-0.870394	-0.9124	1.75384	-0.37653	0.498475	-0.171789	1.97147	-0.709343	0.862595	-1.01495	2.23903	-0.53264	-0.315135	-0.161381	-0.315226	-0.338399	-1.47969	-1.13212	1.88943	-0.86434
NM_031461.3	LCRISP1	1.04046	0.923451	1.28323	0.615448	0.495528	-0.616805	0.865193	0.642035	-0.418484	-0.300152	0.782984	1.07737	1.8162	1.91738	-0.361684	-0.717684	0.73773	1.29061	0.499571	1.75765	1.13848	1.11146	0.250089	1.12632	1.00119	0.785959	0.494136	0.667038	0.526949	0.63837	-0.0337827	0.249095	0.179304	1.31979
AL162068.1	NAP1L1	-1.64251	-0.972258	-1.0381	-1.11077	-1.2547	-0.507249	-1.05253	-2.35166	-0.209933	-1.07522	0.186691	0.0200149	-0.0613058	-0.210396	-0.203736	-0.679227	0.118131	-0.025644	-1.18626	-0.38096	0.498833	-1.10412	-0.0385658	-1.09666	-1.99246	-2.31958	-2.38027	-0.89877	-0.877919	-1.06091	-0.127254	-0.223678	-1.88565	-1.40994
AL133410.32	TPM2	-1.55635	-1.2138	-1.25008	-2.0381	-0.807509	-0.79687	-1.86212	-1.74348	-2.02204	-2.09006	-1.25844	-1.73408	0.274181	0.674906	1.83843	2.27567	-1.32315	0.59843	-1.54967	0.76463	-2.16672	1.6588	-2.18548	0.860735	-1.95262	-0.53462	-0.440327	-1.06371	-1.23995	-1.3461	-1.5531	-1.00571	-0.982889	-2.15037
NM_006558.1	KHDRBS3	1.48167	1.58397	1.6057	-0.133816	0.017129	-0.546004	1.29183	-0.151546	2.33026	2.2447	-0.0673225	-0.00779821	1.30119	1.16184	-0.134822	-0.44677	0.783637	0.763473	1.84897	1.23535	-0.464026	1.96581	0.689475	2.02277	0.320575	1.92538	1.09765	2.46769	1.95006	2.2404	0.34271	0.0553291	0.352416	1.37614
AB209879.1	PLOD2	-1.10345	-0.140469	-0.542722	-1.70453	-1.51425	-0.206498	-1.47867	-1.08703	-2.44317	-2.6833	-0.932665	-1.69388	-1.07095	-0.706606	-0.928045	-0.013169	-1.72849	-0.98434	0.854357	-0.708058	-1.62438	0.578551	-2.79079	-0.128559	0.493247	-0.283255	0.0652963	-0.0467207	-0.203777	-0.308621	-1.23664	-0.555299	0.167897	-0.678356
NM_001008.3	RPS4Y1	-2.64809	2.51062	1.48986	-3.79551	-3.10461	1.29028	-3.54767	1.09952	1.96886	1.64599	-2.95669	1.20141	-3.52906	-2.97287	-3.53014	-2.91563	1.28147	-0.999644	-2.44458	-2.90139	-3.55367	-3.70016	-3.77154	-2.62824	0.964823	-3.55812	-3.06278	0.974684	-3.0526	0.967724	1.68578	1.75513	0.763067	-3.13669
NM_004864.1	GDF15	2.35486	2.70947	1.73388	-0.306495	-0.156632	-1.78971	2.57019	-1.53896	-1.66819	-2.19674	1.6217	-0.130038	2.73926	2.70783	-0.124152	-0.0901389	-0.44919	3.12383	3.50711	2.7191	-0.149282	-0.89482	2.19875	-1.44566	3.73052	2.25381	2.15256	-2.22397	-2.10021	-2.07476	-2.90476	-2.89244	1.24091	1.33393
NM_000270.1	NP	0.583061	0.175518	0.0331439	-1.35738	-0.962221	0.439451	1.09901	-1.74489	1.38403	1.153	0.444451	-1.37437	-0.273672	-0.501217	1.84035	1.37343	-0.806949	-0.0223805	-0.964468	-0.529307	0.679898	0.40139	0.984247	0.284386	-1.34174	-0.888761	-1.11642	-0.612832	0.111886	-0.0462908	2.0522	0.868305	-0.714694	0.870279
NM_000885.4	ITGA4	0.64322	-0.724413	-0.85123	0.695496	0.896216	0.556916	0.178627	-0.560728	-0.66868	-1.53286	-0.614696	-1.07355	-0.807159	-1.21054	-0.982445	-1.13614	-1.13291	-0.167455	0.481099	-1.345	-0.53351	1.48428	0.421633	1.36485	-0.900029	-1.3446	-1.30706	-1.20106	-1.45026	-1.46826	-0.781893	-1.157	0.00241377	1.30776
NM_014880.3	CD302	-0.75827	-1.26583	1.13181	-1.33412	-1.20154	-0.655088	-0.443323	-0.869223	-0.584098	-1.06882	-1.30663	-0.27782	-0.234459	-0.547525	0.400269	0.813607	0.592878	0.71565	0.671998	-0.45853	0.309391	0.797986	-1.26314	-0.851324	0.509658	0.00894347	0.321474	0.29961	0.217583	0.331652	0.296601	0.561801	0.619006	0.605094
BX088602.5	XAGE1	-0.764416	-0.561204	-1.38714	4.16709	3.73465	-1.31039	-1.29247	-0.4115	-0.743957	-0.405554	-1.44367	4.72053	4.31007	4.18425	4.76163	4.86969	4.44391	-1.0209	3.83922	4.25452	-1.11022	-1.23939	4.54711	-0.728062	-1.35893	4.31707	4.53785	-1.31534	-1.34256	-1.73506	4.36406	4.14312	-0.619877	2.40655
BC063561.1	FLJ22662	-0.369774	-1.58683	-1.80736	2.58486	2.48582	-1.76051	-0.72652	-1.08703	-0.745368	-1.52872	-1.76168	-1.20905	-0.920292	-0.72355	0.717714	0.275293	-0.0624562	-0.424649	-1.3103	-0.80993	-0.964693	0.295963	-0.412528	-0.980148	-1.15634	-1.70639	-1.49979	-1.73893	-2.00505	-2.34771	-0.26663	-0.731036		2.71196
NM_017510.3	TMED9	0.69613	1.07878	1.02054	1.09886	0.581154	0.00967525	0.677313	0.995951	0.998542	0.741946	0.6434	-0.336917	0.401919	0.866572	1.32987	1.77706	0.553393	0.540993	1.41195	0.753021	-0.274079	2.02746	0.404534	2.43949	1.75174	0.717187	1.09549	0.552154	0.342543	0.468131	0.75832	0.612427	1.84039	0.736879
NM_139279.3	MCFD2	1.04958	-0.305717	0.591794	0.866016	0.473476	-0.807387	0.353689	0.876348	1.72895	1.80907	0.337805	0.264956	1.32815	1.84071	2.08856	2.11242	1.31339	0.28837	0.702184	1.76544	0.0746992	0.933049	-0.054132	0.188409	0.798773	0.717151	1.19716	1.00412	-0.348775	0.775066	1.13848	1.30469	-0.275919	1.47982
NM_080388.1	S100A16	-0.933162	1.93628	-1.15578	0.243486	0.351897	-1.6239	-0.0397901	-0.898657	1.97098	1.72972	-1.11392	-0.460865	-1.74772	-2.17184	1.80323	2.29277	0.785313	-0.880287	1.15231	-2.057	-1.45926	1.98573	-0.761537	-1.13526	1.75805	-0.700355	-0.797436	-0.274727	-1.11032	-1.2519	1.94843	1.58473	-1.05628	-0.643272
NM_018004.1	TMEM45A	0.178365	0.315635	-1.99237	-0.811447	-0.779554	-2.0944	0.31406	-2.73622	-3.05207	-1.30655	-0.121354	-1.31669	-2.16815	-2.52255	0.925041	2.1365	-1.43342	-1.48539	1.62141	-2.52696	-2.08064	0.385136	-0.192491	0.693463	0.363253	-1.95986	-0.716905	-1.22533	-0.744941	-1.02519	-1.88007	-1.56693	0.133676	-0.153383
NM_152493.2	FLJ25476	-0.0754511	0.0350298	0.260134	-0.480454	-0.479852	0.383073	0.0815739	0.517071	-0.605657	-0.438168	0.766305	0.608022	0.154802	0.749998	-1.22952	-0.953871	0.587341	0.636509	0.0993797	0.812017	0.0129388	-0.728963	-0.558034	-0.78793	0.237142	0.663148	0.85619	1.47541	1.56146	1.29083	-1.34329	-1.2423	0.164117	-0.0926656
BC010653.1	SC4MOL	0.215307	-0.42007	0.84961	-0.0434022	-0.0871041	0.532663	0.663006	-0.315644	-0.229182	-1.57412	1.01364	-0.972625	-0.80476	-1.14354	0.0577756	-0.386623	0.0558713	0.173342	-1.21241	-1.395	-0.46642	0.708038	-0.13266	-0.810143	-1.73959	0.166363	1.59735	-0.339997	-1.78492	-1.00346	-0.640529	-0.673844	0.338399	-1.43734
NM_001085.4	SERPINA3	1.21043	2.34467	-0.753474	-0.513314	-0.02335	-0.7599	0.279256	-1.45368	1.9037	1.70165	-0.846174	-0.402173	0.0175174	-1.06077	-1.4185	-1.23648	-1.42795	-0.634572	1.01229	-1.02178	-1.4823	2.66614	-1.57974	-0.727859	3.41453	0.186108	0.181499	-1.03056	-0.87292	-0.947123	-1.37292	-1.52224	-0.654757	2.58242
NM_001236.3	CBR3	1.42178	2.07466	1.62449	2.71542	2.43249	-2.50489	1.69984	2.76803	2.45691	2.90586	0.498064	1.78121	0.731219	1.59594	1.17141	1.29805	1.07614	0.85559	1.8689	1.56316	1.59831	2.47598	1.42337	1.99324	1.63683	3.13597	2.86396	1.72274	1.62909	1.91171	0.572219	0.874978	1.28431	1.78176
NM_004183.1	VMD2	1.79344		2.61962	1.81472	1.96135		2.12333	2.06424	0.889248	0.644036	3.19123	1.15903	0.590045	0.974446	0.136834		2.39023		0.754487	1.09592	1.6211		1.07097		1.28677	2.25043	2.60719		1.15854	0.958108	-0.266119		0.595191	1.26403
NM_001992.2	F2R	0.0266499	0.735589	0.0186468	0.619197	-0.0992685	-0.231018	0.438423	-1.30046	-1.52043	-1.22081	-0.129249	-0.499611	0.593806	-0.0282452	1.64236	0.909025	-0.909514	0.147845	1.01342	-0.537135	-0.639947	0.435869	1.52211	1.59103	-0.332492	-0.201731	-0.375415	-0.166681	-0.258582	-0.11852	0.171842	0.480563	-0.212271	-0.010081
NM_018659.2	CYTL1	0.227644	-1.18653	-1.21212	-1.20174	-1.16007	-1.06639	1.20977	-0.169878	-1.12895	-0.632923	-0.710641	1.59869	-1.37097	-1.13278	0.814856	0.831648	-0.674387	2.04065	1.90437	-1.12358	0.907224	3.66705	-1.22928	-0.142171	0.434853	0.281001	0.557532	-0.914866	-1.11151	-1.137	-1.23782	-0.919108	-0.353557	-0.806314
CR626718.1	full-length cDNA clone CS0DE009YF22 of Placenta of Homo sapiens (human)	-1.08279	-0.724393	0.276674	-2.79113	-1.68784	-1.52282	-0.576012	-1.95457	-0.290979	-0.760861	-0.663101	-2.10546	1.09953	1.59112	-2.50969	-2.19808	-1.74804	2.0358	0.980886	1.29635	-2.56113	2.11077	0.61934	-1.37749	2.66488	-0.820627	-0.669915	-1.05438	-1.6575	-1.70022	-2.41808	-2.1034	0.745703	-2.04141
BC000879.1	KYNU	-2.69342	-2.01397	-1.51012	-3.09639	-2.35529	0.700971	-3.17315	-1.80897	-0.818143	0.00144574	-2.64578	-3.12946	-2.95649	-3.10882	-0.437661	-0.0296656	-3.21768	-2.29799	-2.63434	-3.13595	-3.33213	-0.226334	-2.86021	-2.10104	-2.9217	-3.06653	-3.12659	-3.00592	-0.500854	0.185169	1.8568	2.05358	-0.491009	-0.974825
NM_002912.1	REV3L	-0.371643	0.39919	0.063606	-0.241079	-0.649803	0.159759	-0.323918	-0.523583	0.107858	-0.0431866	0.0936228	0.757499	0.567198	1.25067	-0.770893	-0.79293	-0.992411	0.403942	0.267231	1.00775	-1.13707	-1.67088	-0.89278	0.726845	0.761173	1.25491	1.32652	0.41033	-0.224738	-0.254704	-1.04792	-0.951826	-0.0790933	0.788252
BC004470.2	PYCARD	-0.324802	-0.518221	-1.18153	-1.53904	-0.898191	1.17172	-0.240535	1.63309	-1.24308	-0.873708	0.900051	0.339872	1.99544	2.18392	-1.70361	-0.805487	-0.107485	1.09177	2.36987	2.14396	-0.258993	-0.439391	-0.738664	-0.764505	1.44443	2.47177	2.24982	-0.291929	0.691379	0.924975	-0.444145	-0.140675	1.6011	-0.996503
NM_012249.2	RHOQ	1.04531	0.500953	1.23058	2.62523	2.42003	0.568157	1.41967	2.25473	1.77398	1.09857	2.28294	3.22729	2.8156	2.7473	0.851835	1.00531	1.70676	2.08757	1.85617	2.51882	2.16652	0.732296	1.49238	1.15827	2.51765	1.01622	2.08903	0.733384	0.0211547	0.607728	0.923002	1.56812	1.23728	1.39714
X99920.1	S100A13	1.79568	2.36674	0.543113	0.780331	0.888759	-2.29126	1.5347	1.2279	1.72461	1.84897	0.743819	1.04158	0.269643	-0.0609758	-1.03792	-0.234277	0.633513	0.313812	2.05054	0.0825713	0.176528	0.387611	1.23248	0.120042	1.47666	0.366645	0.909117	1.932	0.651715	1.12047	-0.00842103	0.705596	1.52834	0.964549
NM_134264.2	WSB1	-2.51656	-1.14147	-1.11157	-2.06232	-1.42245	-0.789661	-2.76335	-2.31566	-2.82247	-2.34616	-0.57671	-1.39077	-1.71546	-2.68736	-2.03313	-2.14113	-2.79314	-0.971854	-2.09853	-2.60655	-2.3441	-1.54597	-2.90069	-0.645623	-0.0926936	-0.861565	-1.91864	-1.82399	-1.13133	-1.41079	-1.52203	-2.81902	-0.574348	-2.51041
NM_000505.2	F12	-0.596422	1.11022	0.122789	-2.47285	-1.5021	1.65883	-0.750809	-0.326392	-0.949816	-0.862974	0.00361445	-0.805205	-0.662272	-0.887872	-0.419432	-0.168516	-0.740263	0.380921	0.4963	-0.945372	0.0883529	1.322	-2.18532	0.438599	2.87317	-0.00241579	-0.0151109	-0.0576538	-0.27568	0.0898802	0.189902	0.268706	-0.113019	-0.168204
NM_004048.2	B2M	-1.01491	2.39672	0.606776	-3.91565	-3.64484	3.1807	-0.39332	-0.304162	-0.804392	-0.897624	0.19066	-0.587922	-0.596696	-0.907798	-0.00782305	0.0546609	-0.614552	0.51318	0.746888	-1.11242	0.712789	2.36528	-3.31934	0.726281	4.40297	0.425948	0.207428	0.0575869	-0.0921415	0.387971	0.456799	0.808495	-0.0549249	-0.211273
NM_000860.3	HPGD	0.785356	-0.486965	3.03854	0.133596	-0.376399	-0.398663	0.536291	0.58247		-0.375976	2.69495	2.17316	1.36555	1.22812	-0.609788	0.352781	1.11203	2.74533		1.05715	2.09145	0.0722017	1.39205		3.62653	0.333517	0.698118	-0.499117	-0.529397	-0.612047	0.0644486	-0.11891	-0.190069
NM_004549.3	NDUFC2	-0.659652	-0.498485	0.615039	0.151018	0.120863	-0.671243	-0.877449	0.948134	-1.02284	-0.638243	0.0382508	-0.790886	-0.234853	-0.105986	-0.28985	-0.630615	2.21028	1.82046	-0.36264	-0.202631	0.285056	-0.285543	-1.27927	0.911026	0.317672	-0.125285	-0.190202	1.4539	0.558893	1.00174	-0.241813	-0.118342	-0.390558	-0.155945
NR_001446.1	ANXA2P3	1.64492	1.34746	0.51601	1.69098	0.889355	-0.975711	2.2207	0.942379	1.75287	1.10695	1.91195	-1.30638	-2.42882	-2.9379	0.893823	0.874918	1.5781	0.231588	1.69437	-2.92514	0.327935	2.57998	0.724155	1.02576	0.630989	1.02878	0.9164	0.574691	0.165575	0.750717	2.14973	2.18321	1.18883	1.0146
NM_024420.1	PLA2G4A	-0.617503	-1.85815	-1.36847	-0.379969	-0.514477	-0.0314907	-0.370997	-0.460909	-2.43826	-2.32547	-0.0697167	-1.04549	-1.80624	-2.64502	-2.1288	-2.84341	-0.215847	-0.140636	0.847135	-2.64845	0.352174	-0.27091	0.0655462	-1.20483	-0.357514	-0.97448	-0.914813	-0.179226	-0.516369	-0.585234	-1.23263	-1.6395	-0.543764	0.4918
BC013254.2	SDCBP	1.68498	1.12339	3.44471	0.707909	1.06749	-1.28658	1.81919	1.24684	0.268145	0.028022	2.71258	2.40702	2.99449	2.81367	0.0140178	0.0749401	0.91877	3.12267	0.97407	2.7059	1.03076	0.567016	0.605363	2.6611	2.32224	1.38523	1.77433	2.35305	1.73067	2.06038	0.305631	0.725319	1.34892	1.31387
AC009078.6	Homo sapiens chromosome 16 clone RP11-331F4, complete sequence	-2.41464	2.57805	1.50803	-3.3284	-3.09076	1.36466	-3.36815	1.62857	2.43628	2.16622	-3.39355	1.51076	-3.52355	-2.97801	-3.44092	-3.0057	1.68437	-0.776755	-2.06827	-3.07127	-3.74057	-3.27899	-3.61123	-2.64267	1.2405	-3.51819	-2.98672	1.22684	-3.37034	0.959574	1.93684	2.17039	0.852527	-2.45818
NM_000372.3	TYR	1.56175	2.00376	2.76529	1.75415	2.05141	-1.10328	2.50326	1.09889	-2.07789	-1.84267	1.59003	1.90162	2.14422	0.943679	-1.08763	-1.31439	0.706598	2.57265	2.02049	0.687057	2.31963	-1.60278	0.806062	2.484	3.32435	2.17175	2.26945	1.89453	1.56804	1.36865	-1.47851	-1.65221	1.35822	0.396795
NM_000358.1	TGFBI	-1.09179	-0.882441	-1.21093	-1.73994	-0.923549	-0.943153	-1.69037	-1.60792	-0.681621	-0.456365	-0.712096	-0.177157	-1.86827	-1.52595	1.62248	1.8472	-1.43839	0.272735	-1.0555	-1.65385	-2.16952	0.200627	-1.4382	-0.800263	0.919764	-1.39413	-1.61887	-1.20544	-1.16071	-1.22499	0.51845	1.45535	-1.20974	-1.44296
NM_001769.2	CD9	-0.40712	-2.69832	-1.63595	0.286898	0.463394	-2.66008	0.421878	1.04058	2.16226	1.59426	-0.265842	0.293887	-3.15827	-3.72818	-0.0500258	0.313425	0.111644	-0.502465	-0.30533	-3.72812	-0.558739	2.06552	-3.4205	-2.15088	0.883301	1.39256	1.57469	-0.121147	0.329185	0.459437	-0.783917	-1.35939	0.179517	-0.231069
NM_005570.2	LMAN1	1.32998	0.417777	-0.135811	0.21002	0.505849	-0.664296	0.289766	0.205273	-0.955169	-0.398581	-0.0912079	0.361698	-1.25718	-0.973888	-0.250133	-0.324202	-0.414902	0.546393	-0.231405	-1.08854	-0.129954	0.589728	-1.37915	0.603832	0.40533	0.755027	0.475577	0.831128	0.689261	1.10833	-1.28181	-0.614425	1.19572	0.153609
NM_002290.2	LAMA4	1.7621	2.81924	0.37604	0.2932	0.159011	-2.04269	1.8459	-0.125957	2.0748	2.12173	-0.832064	0.441082	0.46756	0.716874	-0.893108	-0.336161	-0.423388	-1.48383	0.800671	0.770833	-2.72636	2.29932	-1.57238	0.135608	2.12118	1.25861	0.824457	-0.0570748	-0.935996	-1.25217	-2.2024	-2.25082	0.348358	1.75121
NM_003896.2	ST3GAL5	1.18017	2.61007	1.14486	1.72444	1.74381	0.866355	1.83618	1.81992	1.39344	1.40853	0.244278	1.65973	2.22155	2.52553	0.722602	1.32784	0.890591	1.01901	2.18551	2.4363	0.591652	1.70884	-1.07811	0.0362808	2.21671	2.59128	2.27641	1.54061	0.990669	0.978874	-0.946805	-1.16614	1.54071	0.808663
AF096771.1	MYLK	-0.0337218	-0.124653	0.617022	0.832046	0.241946	-0.896886	-0.134978	-0.569938	1.44535	1.1573	-0.232424	-0.270831	-0.15826	-0.149224	0.973679	0.894158	0.73537	0.2617	1.39345	-0.107388	-0.995162	1.76969	1.15129	1.73924	0.468839	1.51415	1.31182	0.541213	-0.00771686	0.480874	0.605445	1.50275	0.134555	0.479247
NM_005767.3	P2RY5	-1.35548	0.897942	-0.176562	-1.59417	-0.748507	0.392055	-1.87222	-0.715619	-0.481552	-0.457229	-1.04391	-1.77041	-0.0593156	0.296256	-1.57792	-1.46903	-1.50489	-0.809773	0.285302	0.224717	-0.948695	-0.558992	-1.51347	-0.21418	0.218868	-0.727677	-0.764286	0.954053	0.573175	0.53069	-1.95676	-1.55531	-0.238727	-0.721374
NM_017811.3	UBE2R2	-1.59507	-0.56478	-1.87977	1.0145	0.898895	0.181344	-1.14115	-0.939094	-0.0758016	-0.339721	0.223705	-0.950038	-0.484253	-0.453382	0.238455	-0.603348	-2.39019	-1.95679	-1.19533	-0.571296	-1.51488	-1.39356	-1.37414	-1.51846	0.514798	-2.49189	-2.84809	-2.64644	-2.58492	-2.75659	1.2131	1.40374	-0.926658	-1.03398
AK021562.1	EBF2	1.50546	0.553972	1.04733	2.14267	1.60062	-0.0528522	1.85834	1.92126	1.30978	0.458904	1.10378	1.42599	1.08293	0.363006	-0.400164	-0.163628	2.12496	0.926631	2.37124	0.265743	2.00139	0.923764	1.58603	0.203603	3.00254	2.48185	2.92815	1.40607	1.29415	1.27732	0.0760805	-0.357894	1.7146	0.861253
NM_003798.1	CTNNAL1	-0.222895	-1.06686	-0.801157	-2.75988	-2.95802	-0.95034	0.274348	-0.878309	0.417577	-0.476057	-0.796427	-2.07957	-1.43979	-1.62558	1.43016	0.909879	-1.86863	-0.770011	-1.46616	-1.54352	-0.501458	0.27347	-0.0119233	-0.589091	-1.36234	0.354466	-0.248015	-2.16857	-1.36414	-1.13424	2.00462	1.91696		-1.24118
NM_030806.3	C1orf21	1.70194	0.646716	0.620452	0.441444	0.58497	-2.21345	1.33369	1.2082	0.794967	0.53809	0.183191	1.25865	1.29742	0.885604	-2.19095	-2.32726	0.625707	2.69742	1.33766	0.839272	0.410945	0.389213	0.739409	0.129681	1.49339	2.32009	2.15227	0.758903	0.231349	0.428278	-0.344113	-0.376396	1.58437	1.4148
NM_018000.1	DSU	1.5246	1.33543	1.28941	1.10324	1.92281	1.0258	1.70986	1.13994	1.02904	0.98776	0.893009	1.5196	1.15637	1.27733	-0.125386	-0.351366	2.02755	2.24271	1.22643	1.17117	1.0199	-0.00174355	-0.150522	1.94838	2.00791	1.10506	1.42073	1.01165	1.18416	0.947115	-0.57513	-1.0596	1.21193	1.11973
NM_032117.2	GAJ	-1.02626	-1.26718	-0.930744	-0.762556	-1.08606	0.394738	-1.2313	0.228741	0.239419	0.293809	-0.668145	-1.24768	0.743781	0.947802	0.253219	0.0186052	0.23061	-0.938406	-0.6027	0.917752	-0.614756	-0.103472	-0.377489	-0.758667	-2.38018	0.0799651	1.45421	-0.603776	-1.47177	-0.106246	0.957754	1.04668	-1.03643	-0.277741
NM_006209.2	ENPP2	0.287	2.62845	1.21821	-0.600851	-0.206753	-0.419769	1.24515	-0.381909	-0.186222	-0.265443	1.60493	-0.724807	-1.11405	-0.262808	-0.0694524	-0.298613	-0.603313	1.31564	-0.291993	-0.200634	-1.244	0.964038	-1.26031	2.16971	2.43827	-0.898661	-0.545869	-0.741373	-0.876419	-0.946815	0.135949	-0.326183	0.271783	-0.162141
NM_004289.5	NFE2L3	-0.705643	0.0192598	-1.50626	-0.340383	-0.737295	-0.0777836	-0.675906	-0.79167	2.5063	2.24351	-0.601274	-0.380898	-1.48533	-1.28869	2.13796	1.72811	-0.403092	-1.56099	-0.995797	-1.27974	-1.65253	2.0623	-1.35722	-1.21886	0.413902	-1.54753	-0.584721	-1.36624	-1.32824	-1.77871	-1.78158	-1.15038	-0.0493755	-0.536652
NM_002166.4	ID2	-1.46641	-1.09045	-0.0303296	-1.57686	-0.56749	0.614496	-1.66549	-1.34801	-1.8339	-1.42913	1.18536	-1.0426	-1.34131	-0.614657	-2.58738	-2.03966	0.200893	-0.919969	-1.59996	-0.749166	0.391177	-0.460678	-0.237776	0.57835	0.113323	-1.25489	-1.69294	0.383416	0.444177	0.753951	-0.15826	1.5197	-0.0361279	-1.70127
NM_005139.1	ANXA3	-0.0703595	-2.78621	-2.80079	-2.40244	-3.14984	-0.639731	0.872951	-0.0608292	-2.45186	-2.45508	-2.87949	-0.919715	-2.64359	-2.74526	-0.926407	-1.67017	-0.873642	-1.85141	-2.77708	-2.70593	-2.53436	0.41052	-2.56357	-1.97272	-0.144752	-0.0559569	1.4991	-0.903753	-2.60263	-2.96563	-2.42681	-2.89678	0.276507	-2.47128
AY728138.1	CXCR4	-2.51773	-0.748446	-1.97103	-3.62356	-1.92461	-1.31132	-3.08025	-1.49548	-3.10149	-2.90883	-1.73919	-1.28603	-3.15636	-3.01881	-3.28834	-2.85884	-2.90311	-1.59779	-2.70215	-2.96043	-3.3568	-1.35625	-2.98984	-1.46186	-3.19647	-2.78404	-2.64463	-2.01215	-2.40482	-2.50144	-3.06676	-2.93746	-1.60612	-2.8504
BC033634.1	BID	-0.400325	0.285887	-2.2762	-1.57762	-1.10101	0.86774	-0.515209	-0.00394124	-0.530459	-0.762987	-0.271518	-0.266723	-1.41981	-2.66445	-0.327872	0.286018	0.311171	-0.473309	-0.845159	-2.6544	0.531817	0.0510412	-0.411622	-2.21395	-1.13361	0.0172736	0.266242	-0.189786	0.274296	-0.066774	0.56071	0.809811	0.411965	-0.128811
NM_012242.2	DKK1	-1.02157	-2.49044	-1.66518	-1.1133	-1.59241	-2.13679	0.492788	-0.994646	-1.20837	-1.94309	-0.780007	-3.01354	-2.81028	-2.70232	-0.755534	-1.09411	-0.419762	-1.72061	-1.08837	-2.66871	-2.5948	2.65409	1.09733	1.80125	-2.82951	-2.09207	-2.20625	0.676838	-1.13701	-0.475828	1.4094	1.65458	1.4022	-2.13404
XM_497242.1	LOC118945	1.27485	2.50234	2.69405	-0.213279	-0.0106615	-2.32652	1.68541	0.449483	0.786472	0.845492	0.20787	0.740547	0.0361413	0.829295	1.08372	1.06469	1.25713	2.35374	1.57752	0.729588	1.1302	1.10916	0.176293	-1.03049	2.00027	1.0037	1.48218	0.413774	0.254401	1.36953	1.3268	1.1754	1.13477	1.45519
NM_001031665.1	LOC125893	0.521768	-1.56039	-0.588111	-0.151884	-0.465815	0.609739	0.717424	-0.0212322	-1.54999	-1.79555	-1.48201	-1.6366	-0.496424	-0.653215	0.969142	0.464112	-0.661517	-0.988322	-0.544154	-0.744554	-0.784776	-0.373055	-0.563645	-0.412697	-0.0115191	-2.32875	-1.86059	-1.61251	-1.92801	-1.88125	-0.782902	-0.376226	-0.958949	0.484469
NM_022337.1	RAB38	1.4661	0.591673	2.73087	2.57558	2.74846	1.11809	1.80884	2.0694	0.279153	-0.148711	1.54951	2.4911	1.56336	-0.0854983	-1.01708	-1.48885	0.943975	2.29849	0.553016	-0.107777	3.32531	0.212685	1.01361	0.388728	2.57968	1.24028	1.44329	1.11451	1.7343	1.64879	-1.08338	-1.42598	1.18122	0.822933
BC010620.1	SLC38A1	0.393693	-0.842414	0.609496	-1.47787	-0.882296	0.851695	-0.108479	-1.93475	0.266733	0.179269	-0.695287	-1.0722	-1.58784	-1.6671	0.779734	0.30488	-1.9769	-0.156262	-1.28647	-1.75301	-1.45837	-1.46787	-1.08638	-0.0469303	-1.59212	-0.389529	-1.48136	-0.623358	-0.59986	-1.05681	0.0849466	-0.622993	0.0812797	-1.53856
NM_018479.2	ECHDC1	1.0773	-0.561781	-0.78116	-0.0868806	-0.111783	-1.17661	0.124161	-0.308174	0.869769	1.43153	0.345818	-0.465168	0.303627	0.769218	-0.633495	-0.0458374	-0.324767	-0.444691	-0.605619	0.749978	-0.677808	1.58555	-0.802571	-0.203759	1.32788	-0.263318	-0.465754	0.587947	0.312032	0.974118	-0.558033	-0.74101	1.68375	2.05211
BC024197.2	ZNF226	2.62466	0.00523188	0.67296	0.245452	0.222863	2.23344	3.00218	0.663711	0.469609	0.336177	-0.00595184	1.74458	1.6961	1.6634	-0.719824	-0.399189	0.0634486	0.507116	0.189965	1.55036	1.06937	0.744516	-0.5274		1.981	1.83712	2.11073	-1.04769	-1.01251	-1.16708	1.2422	0.778357	0.927594	1.16586
AL050289.1	C6orf4	1.51187	1.06855	1.02157	1.16377	0.806754	0.769224	1.50081	1.21919	1.78707	1.49377	1.36345	2.22744	1.70264	2.6586	0.926668	1.14375	0.414988	0.585641	1.38052	2.49196	-0.209349	0.358167	0.0398385	0.699714	2.52964	2.59351	2.36902	1.18967	1.1024	0.802374	0.1968	0.863313	1.65045	2.56228
AL590452.12	PDE4DIP	-0.648178	-0.761806	0.344298	1.51461	1.44642	-2.03508	-0.42401	0.683347	0.989742	0.733603	2.54738	-0.536174	-1.55839	-1.92064	-0.934489	-0.822116	-0.0158989	0.856328	1.42737	-1.87282	-0.981624	0.155995	-1.79331	0.069806	1.15927	-1.04364	-1.1399	-0.486305	-0.950481	-1.42675	-1.14699	-0.957088	0.666688	-0.527794
NM_015689.2	KIAA1277	1.77286	-1.29052	-1.28656	-0.896822	-1.26488	-1.23323	2.22938	-0.675117	-0.779181	-0.851525	-1.0403	-1.22794	-1.06186	-0.960898	0.886781	1.71569	-0.799586	1.02865	-0.993497	-1.12861	-0.949008	1.4624	-0.765595	1.09179	-0.921982	-1.30061	-0.711754	0.489686	-0.439522	-0.822079	-0.681962	-0.477833	-0.932601	-0.543981
NM_018584.4	CaMKIINalpha	-3.07155	-2.00804	-1.34883	-3.2813	-2.80159	-2.84019	-2.66969	-1.46371	1.40225	0.582237	-2.50957	-2.02959	-1.49847	-1.5036	-0.699092	-1.13989	-2.13394	-1.60985	1.22266	-1.45605	-2.93566	1.6845	-1.37091	-1.48761	-0.977956	-1.36511	-1.06186	-3.10982	-2.46397	-2.37583	0.11784	-0.430049	-0.50014	-0.815411
NM_002064.1	GLRX	-0.304667	0.981213	-1.14727	-3.03221	-2.3683	1.35995	-0.987572	-0.635995	-1.20533	-0.107744	-0.773649	-1.42556	-1.34802	-1.27615	-0.529532	-0.410642	-1.96363	-0.742067	0.690126	-1.30359	-1.30041	-0.367579	-1.01448	-1.91158	0.581103	-0.829943	-0.707008	-1.63545	-1.95722	-1.33818	0.0680134	0.17829	1.76487	-0.298525
NM_002117.4	HLA-C	-1.55916	0.26622	-0.750908	0.3343	0.0918693	1.22045	-1.87182	0.194664	-0.726811	-0.692035	-0.616519	-0.883296	-0.883829	-0.874857	0.22694	1.44524	-0.600337	0.0899123	0.475209	-0.852598	-0.606122	1.85404	-0.0598295	1.55695	3.43335	0.331571	0.295257	-1.42981	-1.67935	-0.826155	0.558129	0.423351	0.201447	-0.513231
AY640415.1	TPM1	2.01079	0.0760152	-0.631549	0.221632	-0.223504	-2.06427	2.17439	-1.53111	0.575931	0.198661	-1.12017	-1.13364	-0.520618	-0.950925	0.525588	0.566712	-0.941933	-1.16871	1.62598	-0.879825	-1.69746	2.82238	-1.97172	1.76093	-1.07738	-1.20177	-1.71568	-0.753036	-0.886685	-0.948557	0.614117	1.80983	-1.07503	-0.0634622
NM_004987.3	LIMS1	0.288403	0.0686679	-0.539427	0.0406688	0.195439	0.0228008	0.004928	0.307835	1.39832	1.26379	-0.406705	0.436391	-0.601727	-0.0207152	1.14158	0.789796	0.376186	0.234009	0.367646	0.0166854	0.484781	1.50919	-0.516827	-0.629616	-0.327104	0.00156985	0.405622	-0.649757	-1.15611	-0.946178	-0.138984	0.441389	-0.0283558	1.68664
BC016284.2	C1D	1.14702	1.88704	0.913978	1.69126	2.05149	0.715032	0.0868197	0.405355	0.84814	1.01753	1.64754	0.323594	0.0201052	0.357821	-0.444427	-0.0419342	1.49243	0.898373	0.923231	0.405986	1.93529	0.0398962	0.356252	0.380991	1.55086	1.17733	1.56145	0.914184	0.221532	0.656152	-0.157652	0.4962	2.18717	2.01172
NM_000584.2	IL8	1.38044	3.46598	-0.788616	-0.870732	-0.740522	-0.459239	0.504903	-1.3018	-0.517967	-1.17472	-0.292451	-0.465026	-0.676874	-1.56578	-0.928915	-1.01938	-1.14151	-0.644411	-1.62216	-1.49008	-0.871008	4.9306	-0.817592	-0.66887	1.38077	-0.781033	-1.1304	-0.182214	-0.381309	-0.364736	2.09249	-0.13617	2.78874	-1.02987
NM_005511.1	MLANA		0.280749	3.86392	2.40258	2.61158	-2.25416	2.11015				3.03613	3.39188	1.6266		-2.90682			2.788			2.22505	-2.74344	1.30901	3.13072	3.47006	2.5749		2.74224	2.0624	2.35372	-3.03632		3.33048
NM_012449.2	STEAP	0.840994	-1.59471	-0.48856	0.878716	0.902945	2.06025	0.988327	-0.209161	1.31412	1.30979	0.116683	0.981522	-0.110697	-0.452407	1.51392	0.881354	0.747806	-0.0880609	-1.16666	-0.474654	0.527268	-1.08308	0.0704569	-1.38337	-0.746572	-0.704587	-0.333192	0.439968	0.614189	-0.203753	2.11192	0.468763	0.388269	0.912433
NM_006868.2	RAB31	-1.30492	-1.19756	-0.459067	-2.02817	-1.56033	-1.52875	-1.65241	-1.52815	-0.627829	-0.548259	1.08242	-1.24399	-0.451175	-1.37412	0.706213	0.745533	-0.846756	0.0591211	-1.36937	-1.38969	0.946457	0.858814	-0.0560169	0.0202854	-1.42238	-1.1775	-1.09187	-0.637361	-0.85582	-0.856358	0.584072	0.830202	-0.969966	-0.8042
NM_006470.3	TRIM16	-0.551466	0.852291	-0.547101	-1.43761	-0.740415	-0.68256	-1.10704	0.116069	-0.962457	-0.486264	-0.609662	-0.983561	-0.16329	0.740396	-0.0132077	0.631383	-1.0726	0.152676	-0.0772986	0.865629	-1.44012	-0.00997294	-0.842523	-0.0509901	-0.644346	1.21341	0.567068	-0.714851	-0.138425	-0.565732	0.4086	1.03833	-0.432032	0.256782
BC012527.2	HIF1A	-0.552582	0.468688	-0.714456	-1.58689	-1.3352	-0.860431	-0.643562	-1.00296	0.475094	0.0204538	-0.573236	-1.33474	-1.75233	-1.1982	0.287537	0.113965	-1.16202	-0.58234	-0.338438	-1.48264	-1.99467	0.21714	-0.929017	-0.62709	-0.517793	0.0977477	0.48109	-0.658269	-0.702959	-0.571768	-0.00838857	0.483784	0.254895	0.291374
NM_006470.3	TRIM16	-0.196981	1.08602	0.0527285	0.0779567	0.196443		0.195968	0.74115	-1.09096	-0.564099		-0.194196	0.277709	1.59097	0.303721	1.01285	-1.06266		0.655502	1.48522		0.122272	0.11167		0.0381562	1.723	1.34269		0.103243		1.0309	1.81424	0.156622	0.851024
NM_003068.3	SNAI2	0.715461	0.0660761	0.804791	1.07938	0.132953	-0.468899	0.57541	1.97718	0.299908	0.276062	0.555979	1.17313	2.3949	3.01632	0.616767	0.394127	1.13133	0.853152	2.07897	2.8144	1.77679	0.350422	1.2759	0.599898	0.535383	0.807839	1.30987	0.766303	0.248114	0.977152	1.26095	2.19888	0.52122	0.998039
NM_006895.2	HNMT	-2.11652	0.0558434	-0.0113804	-0.144553	0.178372	-2.42779	-2.76115	-0.179147	-0.308188	-0.547852	-0.0712224	-2.10161	-0.590474	-0.430183	-0.44391	-0.4575	-0.31544	-0.491016	-0.581196	-0.600472	-0.34231	-2.45813	-1.39581	-1.02755	0.52901	-1.08449	-1.50806	-1.81474	-1.18146	-1.50106	-1.25555	-1.32104	-0.985549	-0.781971
NM_025149.3	FLJ20920	-1.35408	-0.488343	0.409751	0.0726695	0.439517	-1.30928	-2.29611	0.0907354	-1.60379	-2.0236	-0.097319	-0.755767	-2.23051	-1.98777	-1.94933	-1.30587	-0.639241	-1.79382	-0.165379	-1.89051	-1.46947	-1.67272	-1.92262	-1.34988	-0.314326	-0.652825	-0.260232	-1.65713	-0.716302	-0.62395	-0.75766	0.0859355	0.458555	-0.506367
NM_014452.3	TNFRSF21	0.61451	0.755705	0.548158	-0.545508	-0.272921	0.146352	0.381424	-0.570215	-0.258776	0.215033	-0.26012	-0.164698	0.827573	0.813436	2.00061	2.1764	0.513319	0.466607	1.82045	0.558419	0.235065	2.1044	-0.728772		0.675647	0.966269	0.933826	-0.329922	-0.27908	-0.433181	0.493455	0.0508847	0.181435	1.32821
NM_024101.4	MLPH	-0.02224	-1.57177	0.683103	1.38543	1.43701	-2.2585	1.53168	1.62357	-1.70111	-1.70276	1.30286	0.898253	1.08707	0.754835	0.59431	0.590874	1.23681	1.28606	1.12223	0.806564	0.806827	1.41098	0.831943	0.355341	0.223966	0.407412	0.809638	-0.299359	0.00959815	-0.0611618	0.534063	-0.0815929	1.7347	-0.911894
BX537987.1	TRIM59	-1.27393	-1.26781	-1.11958	-1.12644	-1.96451	-0.40902	-1.64227	-1.03686	0.392332	0.481779	-1.4558	-1.06372	-0.310697	0.0344743	-0.0469173	-0.661418	-0.904277	-1.58421	-0.373659	-0.176837	-0.723192	-0.736422	-1.04555	-1.62405	-2.49226	0.700697	-0.51467	-0.241345	-0.565099	0.0632828	0.400132	0.749532	0.0730939	-0.669809
NM_018043.4	TMEM16A		1.02098	-0.120031	0.147373	0.143415	1.398	-0.0769678		2.84581	2.41392	0.254989	0.782745	0.85745	1.50334	0.957092	0.856281		1.2573	0.68478	1.64532	0.0699481	2.12802	-0.0897386	2.59205	1.35019	2.08301	2.13195	0.405168	-0.0901982	-0.272557	0.0801307		1.44723	2.74305
NM_001321.1	CSRP2	-0.472957	-1.38543	1.57299	1.17788	0.780559	-1.09729	-0.52219	-0.441189	1.40453	1.54076	0.679276	-0.628603	-0.9068	-1.63602	-0.579788	-0.368368	0.354445	-0.290826	0.201719	-1.56696	0.108865	2.3039	0.736059	-0.372909	-0.722541	-0.829382	-0.266988	-1.03061	-0.325065	-0.535654	-0.264814	-0.034042	-0.448905	0.312133
BC018756.1	MOXD1	0.507438	-0.264476	0.394634	2.19701	1.3639	-0.0902027	0.508964	-0.298995	-0.984816	-0.862209	-0.255475	-0.782748	-0.694211	-0.878901	-0.77062	-1.06476	-0.208451	-0.0328365	-0.710843	-0.891873	-0.881517	2.06353	0.364998	0.173935	0.877303	-0.496353	-0.967841	1.62624	1.11749	1.15328	-0.611499	-0.795552	0.756557	-0.717544
NM_052831.2	C6orf192	-1.16208	-0.309247	2.2411	2.48929	2.01308	-0.430602	-1.04195	0.551045	-1.73864	-1.61895	1.51377	0.661995	0.603898	1.39491	0.340772	0.343702	1.63828	1.64036	0.852703	1.25177	1.31917	-0.661654	1.66061	1.22555	1.62084	-0.130889	0.0441763	2.69541	2.38468	2.31548	-0.874199	-0.725971	0.181968	0.309298
NM_018470.1	C10orf110	2.22069	0.398589	1.92482	2.57393	2.05898	-0.531029	2.89571	1.52618		0.17978	2.67624	1.78872	0.43842	0.798317	0.143505			0.938585	2.24738	0.645914	3.41371		1.65825	1.09137	2.36328	0.717975	0.541454	1.29981	0.21706	-0.499823	0.223131		0.661106
NM_015461.1	ZNF521	0.536672	1.0527	-1.06919	-1.48849	-1.54408	-1.48978	-0.663635	-1.93527	-0.743517	-0.651918	-0.141707	-0.779265	-0.870774	-0.868659	-1.5356	-2.44876	-0.158212	-0.0111411	-0.705859	-0.991066	-1.44666	0.406506	-1.30484	-1.01199	-0.361337	-1.65363	-2.58373	0.168334	0.0375926	0.518905	-1.3421	-1.56955	-1.12001	0.364231
NM_018664.1	SNFT	-0.486118	-0.483709	-0.52528	-0.156841	-0.3573	1.06754	-0.460563	-0.253528	1.48339	0.941393	-0.187816	-0.464101	-0.00488211	0.270908	-0.476398	-0.0452523	-0.324839		-0.206266	0.295608	0.977383	-0.0599487	1.08523		-0.215214	-0.237972	-0.305442	-0.381077	-0.516042	0.198891	1.90509	0.371672	-0.122322	1.09521
BC007660.2	DKK3	0.556002	1.0354	2.23774	-0.0578636	0.318586	0.576462	0.391912	0.456634	-1.781	-1.14008	1.41371	1.57373	0.707004	0.495226	0.126514	0.0781738	2.10524	1.82677	1.33602	0.571269	1.50362	2.29511	0.825462	0.752266	0.995862	1.61731	0.9772	-0.0346611	1.29477	0.60405	-0.589203	-0.552175	0.785295	0.0242084
NM_002421.2	MMP1	0.626515	3.17452	-1.29829	-1.26269	-1.52093	-1.14011	1.05566	-2.07886	-1.23039	-1.07264	-1.4075	-1.49342	-1.50818	-2.07811	-0.505471	0.0656241	-2.20032	-0.924979	0.21343	-2.11556	-1.47354	0.0165038	3.24294	0.163716	2.43143	-1.16272	-2.00632	-1.48297	-1.3361	-1.50464	1.22664	-1.27483	2.58925	-1.91446
BT019584.1	PIR	0.964655	2.0812	2.17492	1.62259	2.0508	-1.07728	1.16165	1.26256	-0.790067	-0.093869	2.2719	2.84883	2.12743	2.03036	-0.757415	-0.751348	1.24941	2.30126	1.42115	1.92168	1.76054	0.727148	1.71275	1.2977	1.71048	1.35973	1.46057	0.923685	1.2794	0.593616	-1.12433	-1.03746	1.89434	0.89555
NM_005534.2	IFNGR2	0.876706	2.26584	0.217309	1.21448	1.33948	0.0193696	1.07682	0.983298	1.01345	0.821742	-0.0299312	0.903312	-0.887995	-0.895729	0.998061	1.09223	-0.232907	-0.00938818	1.23212	-0.846298	0.708124	2.73718	0.0688443	-0.271726	1.67022	1.83967	1.95773	0.222261	0.0904971	0.088684	0.443289	-0.210651	1.25567	0.455517
NM_005127.2	CLEC2B	-2.43744	1.76464	-0.044026	-0.521049	-0.450846	-3.15832	-2.90244	0.130828	-0.70142	0.0704556	-1.86978	-1.81378	-0.143483	-0.0338859	-2.59969	-2.27088	-2.15517	-1.28862	0.462892	-0.0277844	-1.49543	0.469902	-0.951179	0.0471912	1.20741	-0.0910802	-0.644294	0.581722	-0.518912	0.233508	-0.0829086	1.07587	-0.60438	0.851021
BC106051.1	GYPC	1.16798	2.18783	2.80152	1.88999	2.08173	-0.0694949	1.53805	1.91721	0.613205	0.59419	1.75636	2.6888	1.60194	1.72633	0.511292	0.814588	1.47519	1.58322	0.885419	1.7587	1.039	0.278521	0.588234	0.739771	1.01822	1.16188	1.63378	-0.0500224	0.295637	0.620311	-0.179472	-0.514698	1.98935	0.797121
NM_016361.2	ACP6	1.89984	-0.938206	-0.460697	1.06698	1.18513	-0.133266	1.75444	-0.29657	0.710965	0.657526	-0.187682	-0.0689649	-0.80747	-0.989767	0.0693657	0.0620228	-0.314857	-0.0685995	0.748072	-0.899404	-1.57485	2.38066	-0.133244	0.537292	0.340428	0.0146845	0.297987	1.20972	0.718238	0.332843	-0.350443	-0.0731538	0.0462575	0.728343
BC018821.2	CTSH	-0.737808	-1.28618	0.31488	1.4284	1.25019	1.88155	-0.62293	1.41487	-0.973109	-1.0637	0.668645	1.44613	0.495501	-0.140861	-1.9536	-1.80562	0.534675	-0.69955	0.587914	-0.0762416	-0.0345204	-1.34869	0.755529	0.370238	0.581268	-0.0818766	0.118549	-0.563112	0.115992	0.237853	-1.85523	-1.56261	0.795109	-1.06442
NM_001336.2	CTSZ	0.541361	-0.453399	1.10313	0.445957	0.343062	0.431763	0.697979	0.764951	1.70413	0.849281	0.996374	1.41416	-1.3305	-0.813662	0.400338	0.464051	1.3504	0.674882	1.3871	-0.635858	1.83142	0.906239	1.81174	0.268735	1.21005	0.867671	1.81637	1.50207	1.60865	2.10265	0.501527	0.503525	1.66749	0.382438
NM_003358.1	UGCG	0.393805	1.00061	0.906175	-0.847765	-0.312478	0.355161	0.270373	0.256551	0.0916037	-0.259275	0.0662463	-0.420947	-0.080981	-0.492037	-0.104573	0.164737	0.112455	0.831521	-0.0236093	-0.501537	2.27554	0.583376	-0.633138	-0.708134	-0.266728	1.49049	1.50324	1.11464	1.67444	1.23475	0.562898	0.791872	1.26843	-0.697995
BC022469.1	TIAM2	0.54563	1.95631	1.33674	1.11413	0.722229	-0.588695	1.26627	0.765053	2.59413	1.85605	-0.200422	-0.0391508	2.11081	1.92951	0.0279974	0.0282626	0.556752	-0.298314	1.29296	1.87668	-0.0218361	2.48803	0.207592		1.26694	-0.632789	-0.218882	-0.560574	-0.25675	-0.539579	0.155427	0.631106	0.750936	0.799456
BC068068.1	LGALS3	1.98565	0.398351	2.24718	1.35753	1.38256	-0.30798	1.6014	2.28955	0.50006	0.345764	2.00588	1.37339	0.963094	1.0025	-0.534801	0.0202562	1.83894	1.63438	1.31559	0.90371	0.789487	0.203433	0.740535	-0.341891	2.25236	1.45371	2.24357	0.744614	1.10351	0.637478	0.407934	-0.368984	0.846072	1.12371
NM_000477.3	ALB	-4.06837	-2.30579	-2.43512	-2.04431	-1.15758	-1.59719	-3.33951	-4.21125	-4.82776	-4.3661	-2.43882	-1.18351	-2.44175	-4.29094	-2.50678	-4.36476	-4.38725	-2.12459	-4.2246	-4.36748	-2.61455	-2.98474	-3.07633	-1.56994	-2.95399	-2.9079	-4.40027	-2.42773	-2.16006	-2.2383	-3.14753	-4.31723	-2.17795	-4.37804
NM_006623.2	PHGDH	-0.783415	0.189409	-0.932369	-1.9335	-1.04598	-0.574303	-0.89602	-0.0324833	-0.550053	-0.27742	-0.852742	-0.831652	-1.80761	-1.41333	-0.508554	-0.405045	-0.589626	0.582762	-0.738091	-1.43389	-0.46155	-0.423741	-1.82126	-0.631468	-1.01015	0.329453	-0.611052	0.779448	0.921116	0.684736	-1.33409	-0.970077	0.816159	0.110379
U33286.1	CSE1L	-0.520884	0.0631758	0.0467315	-0.21605	-0.232181	0.235522	0.558289	-1.38613	-0.308555	0.163065	0.124043	0.768269	-0.268592	-1.61191	0.853168	-1.13031	-0.803752	0.240158	-0.62547	-2.38109	0.310052	0.273966	0.628387	-0.162159	-0.510369	0.688557	-0.476079	1.14331	1.30429	1.30482	0.91178	0.269498	0.581226	-0.889331
NM_004202.2	TMSB4Y	-1.35735	-2.89813	-2.85995	-3.43023	-3.13266	2.05551	-0.615103	-0.847958	-3.08341	-3.32823	-2.69458	-0.998221	-3.32886	-3.39582	-2.30844	-2.1751	-2.70451	-0.747627	-1.0404	-3.44262	-3.41199	0.228106	-3.26412	-2.57464	-0.300836	-0.470241	0.311949	-2.98518	-2.95004	-2.94996	-3.11846	-3.18452	0.101302	-3.23714
NM_018685.2	ANLN	-1.1765	-0.887868	-0.848932	0.337711	-0.493229	-1.57154	-1.45552	-0.508156	1.54279	1.1222	-0.941896	-0.962538	-0.192273	0.22947	1.38404	1.38252	-0.317185	-0.601522	-0.691656	0.0638272	-0.860142	0.00307535	-0.129713	-0.104424	-2.68276	0.810869	-0.404489	-0.695457	-0.744455	-0.72346	-0.123832	0.777587	-0.203377	0.29503
K03122.1	IL2RA	2.38962	2.83654	0.389844	0.578515	0.720198	-0.968342	1.17492	2.49416	-0.686855	0.210345	1.28964	0.0673165	1.40958	2.55124	-0.130014	0.57159	0.795641	1.59279	2.152	2.56714	0.476894	0.694197	0.826462	3.15971	1.38156	2.06663	1.90262	0.152947	0.546017	0.519276	0.49362	1.69571	1.31251	1.98601
NM_001814.2	CTSC	-0.629497	1.69311	0.91276	-0.838134	-0.770148	1.87232	-0.231634	-0.197448	-0.117968	-0.415049	-1.23848	-0.91914	-0.602993	-0.442057	0.0641686	-0.200187	-0.899801	0.253614	-0.456737	-0.375386	0.552709	0.183194	-0.201367	1.36626	0.725898	0.794926	0.343931	0.840445	0.730594	0.638549	-1.71224	-2.19407	0.397293	0.41134
NM_002125.3	HLA-DRB5	-0.0795412	-0.42933	0.750465	2.17015	1.44351	2.3358	0.361485	-0.038514		-0.134236	0.273006	0.799907	0.517524	0.400744	1.64178	1.23681	1.11943	1.48958	2.29201	0.361154		2.59489	1.79903	2.77786	3.00915	1.09642	1.92488	-0.486908	-0.526615	-0.468576	1.83684	1.85102	0.623268	1.98948
BC010240.1	CTSB	0.565589	2.01201	0.313777	1.08843	0.793711	-1.63579	1.2137	1.30659	-0.263254	-0.182926	1.41399	1.39174	0.662858	0.407649	1.11272	1.24781	0.354534	0.22364	1.14209	0.434219	1.16671	2.90824	-0.422718	1.34784	3.27493	1.30246	1.31351	0.801696	0.663987	0.826038	2.13506	0.722046	2.24178	0.0166588
NM_003438.1	ZNF137	0.234935	-1.09123	-0.518406	-0.383832	-0.53286	0.427565	0.467724	-0.431594	-1.98927	-1.42181	-2.22157	-3.14933	-0.513525	-0.619294	0.62657	0.0772619	-0.454207	-1.36738	-0.766014	-0.762502	-1.0773	-0.440772	-0.636078	-0.421311	-0.175788	-2.31227	-1.69471	-1.43539	-2.27983	-1.28623	-0.950955	-0.662422	-0.631007	0.30808
NM_016618.1	LOC51315	0.890456	0.982855	-0.446351	0.500335	0.443626	0.79061	0.932445	-0.0212045	1.1878	1.53442	0.0343926	0.368638	-0.707132	-0.838845	-0.776384	-0.300568	0.922318	0.392875	1.38	-0.88311	-1.93962	1.59503	-0.1235	-0.836363	0.589437	-1.36449	-1.27662	0.255756	-0.295696	-0.510613	0.104991	0.0731676	-0.162088	0.265241
BC017786.1	ZNF226	0.490616	1.76495	0.723181	-0.769449	-0.525518	0.294972	-0.00738523	0.511676	1.08037	1.5069	-0.154257	-1.40143	0.302686	0.764027	0.933699	1.40538	-0.657491	-1.07885	1.38959	0.829715	-0.416341	0.484425	0.554859	0.0886376	0.641655	0.591172	1.0158	0.56568	-0.150749	0.0478181	-1.2578	0.0102313	0.165519	1.1736
NM_014392.2	D4S234E	1.08952	0.0702303	3.24841	1.15433	0.814536	-0.138128	1.55477	2.96482	-0.100123	-0.244634	0.419582	2.92064	2.36765	1.46562	-0.770107	-0.469972	0.678063	2.59884	2.52501	1.44473	2.91492	-0.58027	1.80529	-0.0652993	3.57858	3.11009	2.97091	-0.494201	-0.0270101	0.783076	1.04516	0.378539	0.614204	0.097501
NM_033128.1	SCIN	0.376637	-0.0455327	0.621205	3.66681	2.86134	0.251179	0.205061	0.939211	0.236324	0.147343	2.2665	0.607142	0.129244	0.209964	0.154673	0.396069	2.73518	2.02112	1.29254	0.220387	2.98123		3.73488		1.93195	0.315816	0.139997	-0.123292	-0.158139	-0.168665	0.254385	0.104731	2.54968	0.114381
NM_003380.2	VIM	2.16298	1.7844	-0.241978	0.904782	0.68439	-0.575257	1.13102	1.50315	2.84941	2.19581	0.851738	0.940921	0.587555	2.22024	1.42702	1.57036	0.231442	0.478936	2.38343	2.31451	0.394172	1.56469	-0.059111	1.21462	0.328872	0.523731	1.40179	0.831383	0.0546346	-0.150056	1.99746	2.03379	1.92095	1.8219
NM_006417.2	IFI44	-1.37831	0.648137	0.0860521	-0.597055	-0.671846	2.63553	-0.847204	0.031322	-1.33643	-1.32142	0.156138	-0.57063	-0.807119	-1.3031	-0.427305	-0.744025	-1.33997	-0.238178	-0.426222	-1.34913	-0.560029	1.35507	-0.865845	0.993455	3.00163	0.875049	0.538481	0.671807	0.314739	0.12396	0.362734	-0.697493	0.192588	0.274668
NM_000693.1	ALDH1A3	3.11492	0.4645	-0.0500978	1.29032	0.335645	0.357388	3.11627	0.521933	2.35696	1.19717	0.0620397	1.18357	2.13395	2.2973	0.301885	1.66789	0.777042	0.0115862	1.5908	1.53059	-0.0157617	3.23295	0.555229	0.285589	2.55513	0.211779	1.01676	-0.138465	-0.00653874	-0.0984559	-0.0517669	-0.219605	0.332875	-0.12445
NM_006623.2	PHGDH	-1.26005	0.226822	-1.16897	-2.04694	-1.29803	-0.611827	-0.782932	0.0725587	-0.626993	-0.425921	-1.18282	-0.757047	-1.94742	-1.91732	-0.294714	-0.460526	-0.521877	0.904901	-1.11562	-1.90858	-0.188853	-0.262974		-0.901048	-1.08849	0.404836	-0.628701	1.1905	1.23735	1.04341	-1.42977	-1.23817	1.11432	0.220949
NM_004078.1	CSRP1	1.77103	2.43166	0.282957	0.401484	-0.259907	-0.224269	2.43924	0.872658	2.41827	1.79972	-0.231743	-0.0575099	0.265259	0.664585	1.25927	1.91616	1.18056	0.0279861	1.56779	0.435391	0.705767	2.3628	0.475255		1.57753	1.29977	1.65178	0.365814	0.128895	0.125867	1.84461	2.59028	1.08587	1.05026
NM_004056.4	CA8	2.27708	-0.657411	1.9972	1.94258	1.51253	-0.428406	2.5232	1.11059	-0.751253	-0.423758	2.65382	0.13537	0.0640501	0.248419	-1.10593	-0.839617	1.61848	1.58721	0.859043	0.225227	2.61221	1.36672	3.04927	-0.366186	0.871894	0.0197363	0.418675	-0.747537	-0.680321	-0.883994	-0.9878	-0.791174	1.76995	0.316153
NM_005971.2	FXYD3	1.66795	1.83854	-0.467113	-0.994758	-0.242945	-0.843171	1.87953	1.93766	-0.399258	-0.376744	-0.538601	0.874645	-1.16878	-0.749565	-1.06959	-0.693181	-0.10168	-0.262189	0.0606426	-0.636551	-0.838081	-0.489337	-0.818584	-0.455894	3.41976	2.19529	2.38102	-0.508224	-0.345318	-0.727148	-1.12595	-0.665334	0.446667	0.741533
NM_002863.3	PYGL	1.45296	-2.94479	1.24502	1.12551	0.849548	-2.9698	0.730154	-1.44411	0.939713	1.00477	1.97378	1.34199	0.290782	0.315555	0.102121	0.091564	0.537728	-0.756036	0.395743	0.307186	-3.17952	0.159562	-0.502621	1.04505	0.16068	-0.027535	0.47402	-0.189286	-0.0438941	-0.561172	-0.092838	-0.0800178	0.467949	0.255981
BC068068.1	LGALS3	3.27026	0.458236	2.40505	1.80774	2.30113	-2.46061	1.60891	3.88451	1.86236	1.20546	2.61202	1.70786	0.697659	1.78081	-1.00807	-0.203154	3.0342	2.36485	2.44522	1.66896	0.953299	-0.453138	1.06625	-3.88109	2.34687	1.83632	3.92779	1.38442	-0.0578315	0.362811	0.95191	-0.121304	2.05393	2.38941
NM_005589.2	ALDH6A1	-0.905686	-1.24437	0.112214	-0.954487	-0.287539	0.259146	-0.903149	-1.60975	-1.39179	-1.32581	0.469801	0.247774	-1.17976	-1.41004	-2.14137	-2.14944	-2.25019	-1.0932	-1.52721	-1.6649	-1.62842	-0.979212	-0.999769	-1.06684	0.397549	-1.16053	-1.54107	0.0598439	-0.022434	-0.298429	-0.77455	-0.763956	0.00961597	-1.4586
NM_020168.3	PAK6	-1.05411	-1.37566	-0.973589	0.118531	-0.0366872	-0.0540046	-1.29342	-1.33478	-2.04976	-0.270288	-0.117283	-0.0755377	-0.269796	-1.70304	-0.301425	-1.01708	-1.52918	-0.0849591	-0.502595	-1.70802	-0.943572	-0.437486	-0.935699	0.157216	0.628244	0.32827	-1.2222	-0.268525	-0.0989792	-0.398653	-1.58268	-1.29877	-0.297196	-1.64942
NM_003653.2	COPS3	-0.0482406	0.836322	0.340364	-0.154056	0.126631	0.215095	-0.363874	0.328935	0.405632	0.460764	1.17206	0.0092479	1.93295	2.07214	-0.357965	-0.0202123	-0.16865	-0.783952	0.100229	1.99863	0.367156	0.36447	0.347691	-0.0366342	0.00677976	-0.269372	0.397173	-1.45396	-1.47391	-1.15136	0.855015	1.06745	0.725087	0.580992
NM_032336.1	SLD5	-0.275603	-1.30111	-1.55311	0.285844	-0.134351	0.39004	-0.755982	-0.533898	1.00714	0.708619	-0.295499	-0.176377	0.742916	-0.445481	-0.136946	-0.500088	-1.01227	-0.565496	-0.396253	-0.651312	-0.486158	0.634172	-0.947575	-0.62331	-1.47057	0.504227	-0.735304	0.208356	0.901759	0.857994	0.443465	0.235326	0.50739	-0.468974
NM_145026.2	SPATS1	0.614522	1.41643	0.572908	0.19168	-0.0168492	-0.17232	1.90822	0.472764	0.347519	0.0300346	0.0497393		2.76772	2.70247	-0.0663054	-0.014399	1.36099	0.153531	1.24663	2.72311	0.50571	0.0865451	0.454624	-0.175964	1.45461	1.57853	0.203705	1.54992	1.94098	2.73599	0.106281	0.107168	0.176601	2.17931
NM_005983.2	SKP2	-1.31392	0.146253	0.162497	0.0707345			-0.226485	-1.55674	-1.34878	-0.859656		0.43316	0.18063	-1.38144	0.225094	-1.11356	-1.06681		-1.26444	-1.74619	0.32633	0.0971624	0.266228		0.2197	0.305016	-0.997345	0.00643678	0.404916	0.267969	0.2971	-0.398227		-0.819871
NM_002922.3	RGS1	-0.117609	-0.684579	-0.787115		-0.43179	0.386265		0.75721	-0.486463	-0.49075	-0.256063	0.280245	1.24872	1.24375	-0.66084	-0.746689	-0.496404	0.75375	0.565276	1.28346	1.96822			-0.666363	1.6596	-1.1497	-0.433508	-0.524608			-0.573155	-0.428162	0.706795	-0.421526
NM_000146.3	FTL	0.192757	0.373149	-1.00972	-0.698248	-0.387483	-1.13503	-0.117702	0.298768	-1.16194	-0.525869	-0.0519775	-0.561247	-0.343141	-0.39682	-0.607518	0.137906	0.590539	0.591006	-0.350287	-0.442202	0.186912	0.499206	0.577886	0.425558	0.119926	1.36969	1.43097	0.239926	-0.160469	-0.942508	0.246761	1.45903	0.455928	0.902159
NM_006143.1	GPR19	0.331302	0.117046	1.81263	2.26583	2.31081	-0.85893	0.226042	1.50726	0.334515	0.71002	4.0494	0.22862	0.717687	1.13821	-1.33949	-1.2683	1.02945	1.90949	0.220519	1.06093	2.40385	-0.248362	-0.174545	2.46479	-0.189492	2.17214	1.19015	-0.761527	-0.385188	-0.987495	-0.683992	-0.395199	0.93002	0.739589
NM_000372.3	TYR	1.57973	1.81486	2.87155	1.56288	1.72736	-1.5975	2.6726	1.21767	-2.62301	-2.33149	1.41714	1.93553	2.4028	0.86787	-2.6456	-2.65986	0.628948	2.44446	2.22001	0.817985	2.56908	-2.75808	0.86564	2.05835	4.04851	2.08534	2.56184	1.85372	1.39555	1.22545	-2.49444	-2.39673	0.926385	0.115568
NM_004864.1	GDF15	1.91166	2.29113	1.71072	-0.137909	0.132272	-1.09425	1.9686	-1.00504	-1.1294	-1.41527	1.62653	0.0993141	2.34855	2.0931	0.0702897	0.0553686	-0.228638	2.80261	2.92185	2.06621	-0.0523804	-0.542783	1.86329	-0.960102	2.84762	1.87719	1.71412	-1.47401	-1.2777	-1.25809	-1.98135	-1.7006	1.15617	1.08471
NM_006435.1	IFITM2	-0.53914	-0.243732	-0.42827	-1.34869	-0.785322	0.549477	-0.960225	-0.483748	-0.0279401	0.0891774	-0.855544	-1.50916	-0.339526	-0.733133	-0.194601	0.278707	-0.676683	-0.201768	0.319594	-0.720689	-1.47474	0.648993	-0.172219	1.75238	2.039	0.140125	0.351603	-1.14532	-1.37802	-1.4686	-0.629381	-0.542818	-0.976296	0.377424
NM_001853.2	COL9A3	-0.439726	0.734078	0.156637	0.07472	0.506263	-1.48871	-1.14995	0.509765	2.39512	2.2144	-1.00908	-0.15924	-0.0579885	-0.614607	-2.03095	-1.85443	-0.169717	-0.801456	-1.104	-0.599011	0.284018	1.64119	-1.37468	-0.854709	0.845244	-0.445708	-0.373693	0.976124	0.644162	0.249981	-1.82973	-1.85731	-0.0638167	0.511237
BC031082.1	PRSS11	-0.159196	1.34712	0.855625	-1.64774	-0.836418	-0.671197	0.411567	0.810033	1.13135	0.730174	-0.446285	1.07253	-0.230946	-0.181891	-0.701768	-0.297275	-0.34123	-0.383374	0.565034	-0.244947	-1.5732	1.59383	-0.455215	-0.586709	1.98386	1.42697	1.14684	1.89454	1.07644	0.828467	1.46619	1.49773		0.948309
NM_002526.1	NT5E	0.452753	-1.84899	-1.94091	-0.35287	-0.935462	-0.383949	1.02231	-2.20386	1.91506	1.51204	-1.77482	0.927048	-1.91506	-2.96254	1.48083	0.9395	-2.91012	-1.42061	-2.9679	-2.99909	-1.8019	2.33595	-1.74641	0.514863	1.80134	0.0710325	-1.2088	-1.27808	-1.74082	-2.33322	1.78282	0.0420153	1.39611	-1.74365
AL121748.7	NRP1	-0.480384	1.49749	-1.08835	-1.30265	-1.55577	-1.10495	-0.872145	-0.914187	1.43144	1.51137	-1.68473	-1.69229	-1.49927	-1.07341	1.96619	2.03895	-0.553397	-1.49198	0.485588	-1.01713	-1.3297	1.95788	-1.32498	1.29027	1.63305	-1.47953	-0.837217	-0.26171	-0.500392	-0.707062	1.22621	0.668907	0.025579	0.247337
NM_022454.2	SOX17	-0.136322	-3.00022	0.25494	0.553137	0.526767	-0.13071	-0.683663	-0.232206	-0.174603	-0.482624	0.719959	-0.0113819	-1.97687	-2.01224	1.30514	1.44592	0.495462	-0.642015	-0.59168	-2.14231	-1.08539	-1.14623	-1.18092	0.468514	-0.211719	-1.54295	-0.420468	-0.123548	-1.39769	-0.282487	0.0790371	0.824335	-0.177911	-0.497883
NM_006714.2	SMPDL3A	0.254329	1.64919	2.31013	0.965207	0.932903	-2.32489	0.744215	0.209468	1.3702	0.741359	1.29129	1.04761	1.23001	1.59543	-0.924545	-0.706621	0.0749935	0.00519784	0.283096	1.51935	0.293356	1.48775	-0.620578	0.128665	2.08061	1.38835	1.76906	2.37125	0.742402	1.37785	-0.434893	-0.361605	2.11678	1.53793
BC013876.2	OPTN	-0.883407	-0.996073	0.529769	0.185162	0.490271	0.218819	-0.956981	0.0361793	-0.0816617	-0.408995	1.01783	0.00823303	-1.67763	-1.60671	0.316802	1.1172	-0.37462	-0.068503	-0.627077	-1.57192	0.300406	0.136901	-0.620701	1.24819	0.242233	0.488138	0.97594	-1.02293	-1.38612	-0.202414	0.791482	0.857062	0.798061	-0.819334
NM_000337.4	SGCD	1.95264	2.14948	2.49942	2.11008	2.2113	-0.840837	1.66937	2.25621	1.3233	1.10798	0.779329	0.454657	2.20797	2.10547	-0.551948	-0.414808	1.2754	1.83058	2.07138	2.07756	2.10372	0.368756	0.922573	1.45841	2.5451	1.17385	2.13075	2.3995	2.52206	2.72388	-0.35685	-0.481289	2.46834	2.0226
NM_000313.1	PROS1	2.54347	0.766575	1.92766	1.92761	1.48242	-1.01644	2.77077	0.660161	-1.07152	-1.45863	1.2857	0.197678	-0.79952	-0.414692	-0.970879	-1.29919	0.585992	1.44935	1.61011	-0.611067	0.912976	0.16885	0.99047	1.72124	2.27377	1.01464	1.06898	2.08631	1.34546	1.31163	0.457524	0.164551	1.5948	0.689379
NM_002901.1	RCN1	0.727723	-0.989993	0.841726	0.96034	0.607066	-0.748318	0.986568	2.1279	0.049785	-0.260927	-0.542241	0.210343	-1.21509	-1.94365	1.94943	1.78942	0.200588	-0.180376	0.362626	-2.03131	0.82405	1.74906	0.960244	-0.204254	1.79402	0.286601	0.602795	0.0441787	0.557768	1.32112	1.50233	1.23913	1.05539	0.733446
AL691442.32	EFNA1	-1.23531	-1.89789	-1.85052	-1.75335	-1.42943	2.06794	-0.499774	-0.934725	-1.94873	-1.85767	-1.64416	-0.665896	-2.12469	-2.04644	-1.77349	-1.48544	-1.67307	-0.773053	-1.14721	-2.07341	-1.97924	0.0203078	-2.42623	-1.12629	-0.566693	-0.369789	-0.214113	-1.91942	-1.91651	-1.89853	-2.06503	-1.87008	0.132705	-1.80695
BC025297.1	GPNMB	1.40404	1.26556	1.82752	1.77402	1.13763	-0.634396	1.70253	1.28464	1.64706	1.00023	1.56438	1.33167	1.63776	1.04238	-0.286934	-0.302348	1.53898	1.97272	2.05804	0.872158	1.36429	-0.146206	2.13811	2.0741	2.4934	0.734533	1.9612	2.07615	1.36836	1.14259	-0.105008	-0.559209	1.19426	1.81105
NM_014241.3	PTPLA	-0.0822345	-1.18065	2.33905	0.92062	1.08471	-1.63346	-0.212683	0.372348	-0.0730926	-1.07491	1.62031	0.198817	0.219172	0.171011	-1.20328	-0.696833	0.897157	0.381602	0.763473	0.104989	1.33577	-0.464931	0.659887	0.871698	-0.426612	1.16568	1.72391	1.65759	1.26663	1.64376	0.830866	0.920456	0.20181	-0.262453
NM_001748.3	CAPN2	1.50172	0.919945	0.226796	1.20168	0.355052	-1.46565	1.5555	0.814737	2.07044	1.21782	-0.195585	0.41808	0.253327	0.234077	2.19577	1.84717	2.14166	1.22029	2.00758	0.0245513	0.928014	2.35641	1.28614	0.805322	1.24176	-0.0798363	0.203991	0.23381	-0.228024	0.138356	2.2233	1.67982	0.966257	1.0807
NM_004577.3	PSPH	-0.875789	-1.46478	-1.48807	-1.53408	-1.76011	-2.08497	-1.5872	-1.26964	-0.437995	-0.388656	0.556761	-1.63389	-1.79973	-1.2188	0.437067	0.131968	-1.21967	-1.45062	1.57491	-1.24877	-0.0636939	0.957074	-2.55496	-1.31153	-1.65063	-1.30345	-1.57088	-0.364129	-0.7421	-0.655412	-1.9804	-1.50192	-2.0539	-0.0855807
NM_053039.1	UGT2B28	0.246552	-1.30017	-0.0752914	-1.87301	-1.57286	-0.912112	0.5893	-0.78632	-1.34318	-0.938992	2.5232	0.445398	-1.66931	-2.06783	-1.78448	-1.64085	-1.29454	-0.983666	0.419984	-2.12323	-0.40666	-0.889709	-1.19076	-0.0537051	0.935291	-1.03049	-1.56525	-1.28517	-1.61382	-1.63793	-1.58551	-1.15039	0.387711	-0.70647
NM_022147.2	IFRG28	-0.147786	0.951236	0.41744	1.42507	0.934819	1.20405	0.3608	1.15985	1.16403	0.642542	1.19086	1.47651	0.813764	0.458206	0.869576	0.225659	-0.306103	-0.0165061	2.12614	0.353511	0.852778	1.63629	0.287333	-0.287446	3.93259	2.38699	2.178	1.57111	1.67917	1.79955	-0.587078	-0.518142	0.579921	0.660177
NM_007267.5	EVER1	0.73993	-0.121307	0.634679	0.258907	0.302749	0.511408	0.586231	1.61022	-0.88394	-0.655222	0.508451	0.0616881	0.889987	0.740027	-1.15139	-0.927657	0.27073	0.641852	-0.766169	0.817606	0.411773	-0.774673	-0.954475	-0.205344	-0.22402	0.593054	1.22166	-0.0285032	0.419891	0.0902865	-1.03275	-1.04358	-0.14581	0.386819
NM_017432.2	PTOV1	1.55608	2.23178	0.836648	0.861424	0.496739	-0.0816132	2.17372	0.898918	1.88936	1.61493		1.74049	1.73018	1.59901	0.014556	-0.766196	1.33566	0.184651	1.99393	1.1946	0.904806	0.960795	1.1899	0.280586	1.91589	1.30742	2.22323	0.0517249	-0.219029	-0.182527	-0.262862	-1.10293	1.43795	0.89604
NM_023071.1	SPATS2	1.14653	-0.619458	0.489212	-0.377204	-0.731758	1.2976	0.380384	0.363078	0.840757	-0.229437	0.350851	0.429914	-0.172115	0.134786	2.10751	1.94433	-0.339227	0.101237	0.0787016	0.024127	-1.58345	0.352991	0.0793101	0.0141966	1.21258	0.973037	1.66749	-0.270373	-0.311941	-0.107668	0.100174	0.212716	0.354792	-0.136092
NM_014888.1	FAM3C	0.921108	2.57539	0.418214	0.120059	0.204098	-0.296192	0.744514	0.513996	2.28007	1.9894	0.814571	0.279211	1.1014	1.40862	1.33831	0.791851	0.245455	0.516101	1.96368	1.11368	0.0898859	3.23514	0.314414	0.886232	1.89472	0.906008	0.807264	0.777368	0.443664	-0.165314	1.0714	0.228888	1.04603	0.916012
NM_024057.2	NUP37	-0.681911	-0.121724	-0.21779	-0.80512	-0.587201	0.374419	-0.810127	-0.357915	0.0675477	0.501419	0.150341	-0.396705	1.32617	1.60987	0.400395	0.140906	-0.189477	-0.820619	-1.24476	1.60115	-0.399802	-0.795654	-0.466864	-0.84958	-1.53666	-0.271068	-0.881276	-0.656398	-0.115205	-0.187171	0.824682	1.04842	-0.0648632	0.182539
AL365185.11	C10orf59	-0.227843	-0.418385	2.24664	2.99292	2.01991	0.0903957	-0.00302246	-0.28293	0.520841	0.491122	2.18295	1.85335	-0.809729	-0.613181	-0.176262	-0.23893	1.40749	-0.314852	-0.35625	-0.584666	3.71135	-0.439395	2.92606	0.515273	0.140798	-0.313151	-0.176577	-0.35351	-0.724191	-0.721035	0.653506	0.648589	-0.122203	-0.540972
NM_080821.1	C20orf108	0.461638	-0.205499	0.435544	0.387607	0.214418	-0.73328	0.945874	0.420517	0.261173	0.097583	0.636738	0.924729	-0.0104814	0.293194	-0.123371	-0.0212474	0.226344	0.0462556	0.592797	0.159787	0.689294	-0.0865746	1.89711	0.240938	0.84252	1.94913	1.42616	1.6288	1.08467	1.66113	-0.223342	-0.255597	1.46626	0.265084
NM_024312.3	MGC4170	1.44058	0.166933	1.18167	0.993755	0.548928		1.67465	0.231377	-0.147697	-0.270987	1.28202	1.5807	2.54986	2.61808	-0.14271	-0.562755	1.21397		0.699593	2.16587	1.20467	0.0191628	1.26204		1.72455	0.641967	1.82119	0.303436	0.382585	0.245458	-0.281719	-0.528321	0.309738	0.486443
NM_014575.1	SCHIP1	2.08441	0.47151	-0.391446	1.97025	1.23914	1.5338	2.53691	0.448786	2.43465	1.74954	-0.250661	0.50895	0.642062	0.262945	1.79554	1.29382	1.70527	-0.484628	1.7177	0.253383	-0.335933	2.95804	-0.0911471	0.425312	1.93525	0.735482	0.290251	0.183978	0.0522858	-0.116101	0.797798	0.870093	1.25348	0.754948
NM_016002.2	CGI-49	-0.301004	0.360498	0.863979	1.22143	0.944411	-0.755606	0.446568	0.570908	0.669609	0.456815	0.238514	0.934949	-2.538	-2.21393	-0.391408	-0.692757	0.664518	0.211746	-1.06618	-2.28434	-1.86096	0.534781	0.0440535	-1.44656	0.341033	1.38122	1.40271	0.828115	0.717424	0.590588	-0.167535	-0.587389	-0.26678	0.73538
NM_019107.3	C19orf10	1.10154	0.398616	0.540614	1.05401	0.98165	-0.845766	0.724066	0.27759	0.0679124	-0.191978	0.186417	-0.35814	0.395022	0.582895	0.368474	0.159264	0.427569	0.609662	0.726144	0.547738	-0.184238	1.88717	0.294779	2.32072	1.47923	-1.02974	-1.0025	0.439743	-0.149702	0.41236	-0.306824	-0.701027	1.26288	0.479886
NM_006111.1	ACAA2	-2.41899	-1.7884	-0.543912	-1.0074	-0.616353	0.784121	-2.78873	-1.43417	-2.92607	-2.72114	0.60305	-0.00171016	-1.48057	-1.43494	-0.45331	-0.0395908	-0.286861	0.224153	-0.0761756	-1.4726	-0.197557	-0.431115	-0.663671	-0.110123	-0.500614	0.579592	0.503972	0.527764	1.05952	0.850907	-1.20038	-0.925962	-0.194261	-0.337862
BK001427.1	OLFM1	-0.690338	-0.552935	1.39234	0.514731	0.402777	-0.669746	-0.907745	1.09565	-0.765384	-0.84923	-0.432051	-0.380782	-0.823975	-0.86005	-0.948326	-0.687893	-0.909282	0.420505	-0.138363	-0.832793	0.26501	-0.631382	-0.810119	0.20144	-0.116535	0.171982	0.748066	0.469236	1.21489	2.45154	-0.715359	-0.812614	-0.541719	-0.696629
NM_007281.1	SCRG1	0.984322	3.06846			0.610765		1.82909		3.25468	3.34751			2.20956	1.89776						2.13036		3.91625		0.821257	1.25776	1.8756	1.50124	3.66945	2.72082	2.95599			1.35299	2.4711
NM_006475.1	POSTN	2.21599	1.53934	-0.86084	-0.503982	-0.498259	-0.241962	1.93609	-0.77414	-0.914575	-1.45293		-0.809159	-0.854951	2.55587	-0.847668	-0.99797	-0.932228	1.25667	2.81536	2.3987	-0.580881	-0.780339	-0.591377		-0.533115	-0.374266	-1.06714	1.92717	-0.737022	-0.781238	-0.658981	-0.985263	-0.343461	-0.760505
BC013984.2	SERPINF1	-0.10421	-0.218448	1.96107	-1.7569	-0.349672	-0.0689204	-0.463901	-1.56542	-1.54068	-1.43178	0.0491718	0.584531	-0.839395	-1.38138	-1.46072	-1.59317	0.233102	0.887294	-0.865714	-1.45318	0.826684	-1.47514	-0.891127	0.454885	-1.4639	-0.286447	-1.42938	0.060453	0.0265502	0.676368	-1.14269	-1.36256	0.107703	0.269334
M33112.1	APP	0.126283	1.63453	0.921987	0.476057	-0.0234861	-0.975526	0.0756268	-1.63803	0.802221	0.246322	-0.356483	0.109741	-1.33642	-0.636172	0.263934	0.725226	0.181174	-0.405583	0.176402	-1.00798	-0.589748	1.49298	-2.54638	1.05679	1.17897	0.18682	1.09292	-0.507798	0.141058	-0.0297441	-1.10659	-0.937974	0.615138	0.492132
BC013254.2	SDCBP	2.01181	1.12406	2.87481	0.824821	1.12292	-1.69454	2.03871	1.32629	0.392286	0.145553	2.45893	2.5504	2.73087	2.6291	0.24261	0.0899336	1.00081	2.99097	1.11595	2.34934	1.33684	0.776926	0.948136	2.65315	2.30544	1.42684	2.04198	2.23562	1.45512	1.9403	0.651841	0.948678	1.32852	1.53832
NM_000273.1	GPR143	2.63437	-0.1562	3.04583	3.37572	2.83016	0.208911	3.12558	2.71802			2.69078	3.24482					2.65597	3.30984	2.3849		3.27592		1.37154	1.1662	3.16446	2.39586	2.61344	0.327731	0.17305	1.12323			1.91783
BC011595.1	GPNMB	1.93298	0.843674	1.06706	2.51248	1.3367	-0.76485	2.15475	1.58782	1.23039	0.745265	0.773113	1.53866	1.27677	1.19029	-1.73678	-1.54744	1.18935	1.13393	1.79128	0.98304	2.16639	-1.02685	2.2214	1.93994	2.05979	1.05416	2.03439	2.24892	2.01612	1.57385	-1.03204	-1.05243	1.31037	1.60191
BC063826.1	DUSP10	1.4974	-0.545093	0.642056	0.499869	0.538123	1.21148	0.73103	1.77308	0.425218	-0.301182	1.12814	1.13605	0.313091	-0.136395	-0.0440605	-0.0695768	1.85418	1.02711	1.87888	-0.17323	1.73485	-0.433236	1.60096		1.83692	0.597091	1.55142	0.280457	-0.243291	-0.089544	1.04994	2.20104	1.9554	1.05693
NM_000849.3	GSTM3	-0.475913	-0.284395	-1.72423	-2.03459	-1.69112	-2.96087	-0.651351	-0.113585	-1.06604	-0.364035	-2.01145	-2.38312	-1.52775	-1.71975	0.328475	0.976353	-1.34285	0.191175	0.984064	-1.79094	-0.527937	0.54877	-0.239626	-1.86552	-0.0837995	-0.819519	-0.576042	-1.47473	-1.44115	-3.09658	0.564601	1.30638	-0.420413	0.341874
NM_003101.4	SOAT1	0.645097	-0.422006	0.834203	0.969892	0.758962	0.401834	1.24538	-0.370832	-0.910468	-0.83546	1.48858	-0.557607	-0.740998	-0.947654	0.0562272	-0.77278	0.99244	1.06768	-0.350739	-1.27749	1.30799	-0.337909	0.723134	0.461947	-0.673269	1.81298	1.96953	0.620256	0.513581	0.494287	0.81273	0.902838	0.723608	0.229277
NM_006042.1	HS3ST3A1	-0.886368	-1.2575	-1.52999	-1.93646	-1.5889	-1.18907	-1.51227	-1.42335	1.69575	1.68821	-1.40344	-1.74484	-1.70092	-1.34576	1.92188	1.88655	-1.14851	-1.46564	-0.941161	-1.33282	-1.95476	-1.56347	-1.69407	-0.904262	0.573901	-1.15164	-1.40991	-1.62639	-1.5561	-1.68213	3.60196	3.4889	-0.733076	-0.0129469
NM_003896.2	ST3GAL5	1.25059	2.33308	0.906918	1.44373	1.48325	0.639644	1.7093	1.63428	1.34472	1.38904	0.0240191	1.41085	2.2394	2.44055	0.437118	1.18147	0.661176	0.607521	2.28024	2.40756	0.520168	1.53708	-1.24586	-0.196625	2.11229	2.1964	2.10168	1.36719	0.733418	0.526269	-1.01465	-0.87301	1.18717	0.651928
NM_002213.3	ITGB5	0.40646	1.6683	-0.0610402	0.74737	0.284838	-1.26714	0.562558	0.755232	1.34276	1.25718	-0.773842	0.433959	0.877669	0.496321	0.798303	0.741563	-0.0297688	-0.872198	1.7635	0.585125	-0.267662	1.03355	0.231415	0.946992	1.59723	1.00996	1.29929	-0.0198696	-0.424592	0.116284	-0.381802	-0.614465	1.84692	0.535417
NM_005531.1	IFI16	-1.53015	1.49463	-1.15262	2.1159	2.25571	0.779985	-1.0667	1.03737	0.159129	0.411338	0.488892	1.19608	0.940433	0.998824	-0.217841	-0.290453	0.424244	1.26876	1.27546	0.910807	-0.320747	0.0755606	0.143732	0.215126	2.36933	1.53562	1.68671	-0.14444	-0.336421	-0.897026	0.359471	0.403905	0.553191	2.48627
NM_021822.1	APOBEC3G	-0.216007	0.429856	0.0827071	-0.840875	-0.300796	1.81637	-0.379421	0.0803999	-0.103261	-0.209714	0.0117491	-0.410199	-0.205646	-0.258038	2.14298	2.55561	-0.427747	0.18036	-0.174454	-0.188176	-0.9189	2.12699	-0.528749	0.0134882	1.03883	0.549809	0.287421	-0.533834	-0.437374	-0.557994	1.0518	0.711744	0.864856	-0.248059
BC072409.1	KIAA2010	0.168892	1.59916	-0.221623	1.73596	1.25979	0.032443	0.45892	-0.289214	0.386195	-0.0829526	0.524756	0.0433894	0.176883	-0.659365	1.11899	1.23958	0.977982		1.81483	-0.721112	0.192191	3.07413	0.239033		2.33973	-0.444581	-0.785272	1.26918	-0.220614	-0.225844	0.178106	-0.747544	1.28357	2.1534
NM_014055.2	CDV1	0.363718	-0.264279	1.3865	1.0011	1.19383	-1.10614	0.061086	0.00232892	-1.25039	-1.02853	2.01541	1.24412	1.06842	1.99951	-1.25936	-0.986019	1.7419	0.931536	0.926583	1.84334	1.19005	-0.480577	2.33467	0.743371	0.464897	1.12453	0.861769	0.850895	-0.345471	0.315101	-1.05088	-0.739038	0.809431	-0.00288345
NM_013272.2	SLCO3A1	0.283845	-0.667603	0.569616	-1.13481	-1.27212	-1.19782	0.0711106	-0.0419399	0.317834	-0.0136613	-0.988219	-1.33855	-1.42126	-1.5336	-1.60143	-1.73181	0.391388	-0.012232	0.782238	-1.83661	1.64213	-0.183932	-1.22131	-0.782409	-0.139056	0.815922	0.839931	-0.893774	0.00113489	-0.162965	-0.749026	-0.680131	-0.420359	-0.415812
NM_015009.1	PDZRN3	0.866468	1.15729	0.113398	0.739001	0.304617	-0.648693	1.71595	0.734807	2.07933	1.38802	0.594714	0.0929779	1.46472	2.03233	-0.770118	-1.3138	0.731145	0.505958	1.93154	1.98125	1.14061	0.779152	0.708776	-0.161455	-0.0560853	-0.159432	-0.347632	2.3022	1.99935	2.31758	-0.547646	-1.68437	1.09333	1.658
AL133582.1	CYB5R2	0.104938	0.282596	0.702923	-0.116817	0.18848	-0.147022	0.903932	0.734124	2.21932	2.1829	-0.0402899	0.379886	0.0794868	-0.0661827	1.97349	2.12908	0.394927	0.296602	-0.417428	-0.00434465	-0.62851	3.0511	-0.702546	-0.0765847	0.920169	1.54606	2.18372	1.60677	1.70765	1.60916	0.148519	0.184018	0.291901	0.864522
Z24727.1	TPM1	2.40959	0.0444005	-0.752954	0.513606	-0.0377749	-2.67794	2.39435	-1.99996	0.511085	0.0587919	-1.47946	-0.966982	-0.465407	-0.99766	0.544806		-1.02405	-1.72823	1.97108	-0.957992	-1.59698	2.72873	-2.36578	2.22172	-1.13214	-1.27617	-1.99313	-0.538747	-0.846439	-0.785258	0.512806	1.64962	-1.54614	-0.0470337
BC000408.2	ACAT2	-0.529413	-0.790439	0.313575	-0.055782	-0.278911	1.14561	-0.236432	-0.103963	-1.47306	-1.91881	0.626178	-0.409518	0.193826	0.1919	-1.42843	-1.92656	-0.785243	-0.380729	-1.48105	0.20186	-0.883957	-0.414465	-0.385757	-0.615972	-1.62433	0.754009	1.07153	0.0862189	-0.265663	-0.410991	-1.05481	-0.299212	0.257655	-0.582845
NM_004549.3	NDUFC2	-0.840749	-0.37754	0.727487	0.0340519	0.307889	-0.55884	-0.927242	0.755033	-1.11089	-0.891766	0.0501185	-0.988998	-0.372708	-0.388203	-0.569301	-0.759326	1.95768	1.85439	-0.588683	-0.433189	0.180346	-0.249652		0.787558	0.342508	-0.0991805	-0.449749	1.28919	0.765384	1.08918	-0.393976	-0.144424	-0.297172	-0.360964
NM_000112.2	SLC26A2	1.91669	0.970461	0.680917	1.0541	0.726311	-0.317227	1.55951	0.104108	1.85239	2.48744	-0.42181	1.67513	0.319794	-0.0377128	0.248283	-0.00514059	0.602521	0.1124	2.8553	-0.2834	0.189567	2.85687	-0.186625	1.3251	2.30997	2.35519	2.27279	0.21715	0.628693	0.419584	0.53152	0.69491	0.0928099	2.13039
NM_057749.1	CCNE2	-0.644226	-0.150257	0.283646	-0.371894	-0.547563	-0.289561	0.708265	-0.741065	-0.0897277	-1.65928	0.252647		0.786639	-0.269218	0.30575	-0.846244	-0.780639	0.581464	-0.254106	-0.830671	0.13201	1.21914	0.230544	0.509383	-0.434469	1.40787	-0.152769	1.70557	1.4374	2.14631	1.31187	0.301485	-0.111782	-1.23139
NM_002053.1	GBP1	-0.630571	1.07227	-1.12425	-0.908581	-1.22599	1.14161	-1.24825	-0.948937	-0.791513	-0.401554	-0.813053	-1.12253	-0.935657	-1.00585	1.35107	1.56674	-1.21317	-0.390096	0.674596	-1.07825	-0.897221	1.54414	-0.906702	-0.0681381	1.66539	0.366278	-0.115096	-1.27909	-1.43246	-0.918926	1.25943	1.48313	0.408459	2.17715
BC014472.1	EDNRB	2.37894	2.19735	3.3439	2.26328	2.69962	-0.261066	2.93143	2.05355	1.1254	0.670133	3.48927	2.72508	3.70199	3.17181	-0.458624	-0.545722	1.67928	2.13961	1.22092	3.10479	2.95412	1.01829	2.05757	4.70873	2.37909	2.46951	1.57186	2.55136	2.96333	1.92783	-0.386337	-0.210729		1.06492
NM_002959.4	SORT1	0.0963177	-0.403797	0.517233	0.88112	0.771354	-0.470465	0.232249	1.51597	-0.273883	-0.128301	-0.149263	-0.252574	0.811799	1.24918	-0.86477	-0.707706	1.4286	1.21509	0.591493	1.27468	0.2729	-0.587961	0.385208		1.62397	0.485894	1.64035	1.17628	0.25326	0.537396	-0.674917	-0.791579	2.14922	0.522031
NM_014584.1	ERO1L	1.08531	-1.13666	-1.20105	-0.338472	-0.421803	-0.702587	-0.551218	0.0935405	-0.0236365	-0.0611586	-0.872567	-1.04403	-1.70319	-0.89824	0.045026	0.612113	-0.819986	-0.832174	-0.659033	-0.965807	-2.12867	-1.08896	-1.72392	-0.662269	1.30908	-0.0923503	0.799169	-0.720366	-1.68152	-1.17224	-0.492626	0.207741	-0.255744	0.324006
NM_002121.4	HLA-DPB1	0.211675	0.486347	0.947254	0.952888	1.25918	2.43998	0.816567	0.652897	0.0477687	0.0312374	0.0745781	0.145198	0.122453	0.188117	-0.550997	-0.303537	0.729686	2.175	2.14537	0.211454	-0.226082	1.98711	1.49482	3.16744	3.41698	1.89902	1.74168	-0.322111	-0.528317	-0.271653	1.38867	1.61353	1.40301	1.61759
NM_003238.1	TGFB2	0.480547	0.357496	1.13076	0.450449	0.806015	-0.808991	0.605268	0.00461863	-1.03165	-1.20608	0.242962	0.366577	0.52095	-0.184305	0.760012	0.492017	-0.0960957	1.51636	0.684513	-0.0708265	0.4594	-0.836927	-0.482413	0.898911	1.43272	0.372368	0.763382	0.396672	0.00322122	-0.0204381	-0.8323	-0.54699	0.0466678	-0.305222
NM_006988.3	ADAMTS1	-0.812203	-1.03298	-2.43351	-1.11344	-1.84027	-2.07934	-0.257059	-2.05543	0.562551	-0.273005	-1.16404	-2.38753	-2.12453	-2.48262	-2.34458	-2.9942	-2.0474	-1.67405	-1.09224	-2.54907	-2.1482	0.0620384	-1.98155	-1.03737	-0.394035	-1.57988	-0.941029	-1.25652	-1.39011	-0.993146	0.396107	0.592183	-0.575127	-0.343988
NM_018659.2	CYTL1	0.268602	-0.537842	-0.765177	-0.285993	-0.90407	-0.688236	1.4038	-0.243506	-0.466829	-0.178275	-0.768829	1.74027	-0.723083	-1.10109	0.837431	0.712571	-0.427849	1.65466	1.71078	-1.07153	0.894432	3.68212	-0.617131	-0.0190215	0.601796	0.397459	0.298702	-0.418709	-0.406741	-0.814184	-0.580101	-0.559218	-0.658011	-1.1545
NM_000393.2	COL5A2	-0.191619	-0.408006	-0.728549	-1.29619	-0.536478	-0.660104	0.246135	-1.44293	-0.0972035	-0.317051	-0.478842	-1.36125	-1.46303	-1.16886	-0.117875	0.404908	-1.14259	0.064536	0.793072	-1.27723	-2.27708	2.38506	-1.69819	-0.551701	0.789074	-0.82706	-0.823538	-0.946323	-0.780394	-0.918987	-1.78139	-1.73191		0.480846
BC093006.1	PON2	-0.00275732	1.90656	1.37187	0.118394	0.317504	-1.32156	0.300121	-0.268204	0.129688	0.453249	2.11254	-0.0579507	0.834943	0.919522	0.0829512	0.342003	0.366028	0.319996	0.862054	0.877517	-0.318557	1.60362	-0.114173	0.735404	1.44343	0.297332	0.349152	2.14722	0.812048	0.886292	-0.487634	-0.487479	1.10701	0.566003
NM_015900.1	PLA1A	2.62695	-0.0574359	0.60017	2.75363	2.17705	1.10037	3.12502	1.33193	-0.584887	-0.394825	0.0131234	3.02202	-0.186933	-0.195266	-0.808765	-0.663213	-0.0135826	0.0420933	0.00373831	-0.177261	-0.51469	-0.581297	-0.644733	-0.392846	2.48284	-0.2369	-0.279473	1.8443	1.68557	1.68838	-0.0471083	-0.444616	2.04146	0.139256
BC015326.1	SGKL	-0.152137	0.581249	1.17881	1.11197	1.31291	-0.579976	-0.116613	1.61664	1.08995	0.362301	1.49471	1.69239	2.57986	2.67384	0.223963	-0.553357	0.0216454	1.53634	0.275391	2.55755	-0.657026	-0.383603	-0.555405	1.08345	0.49345	1.92316	0.978084	0.676005	0.338986	0.710627	-0.0793517	-0.540141	1.02908	1.12915
NM_014298.3	QPRT	-1.0168	-1.08868	1.09454	0.383461	0.434477	0.157821	-0.590437	0.499918	-2.0533	-2.01716	0.458469	-1.96684	-1.98731	-1.95492	-0.527424	-0.0649321	-0.872434	0.322158	0.119114	-1.87355	0.102329	-1.18522	0.251585	0.5907	1.12554	1.59482	1.40376	0.345545	0.558022	0.574245	0.257187	0.18388	1.09101	-1.57963
NM_001062.2	TCN1	1.85561	-0.139667	3.42348		0.652133	0.00068378	2.62998			0.504723	1.10693	3.11942			2.39197	2.66112	3.04218	2.76026				3.83492			6.03338	-0.1551	0.929078	1.28109	1.48264	0.615231			1.47885	3.44439
BC028312.1	IGSF1	-1.0202	-1.08271	-0.805308	-0.163483	-0.0525253	-0.139136	-1.02473	-1.535	-2.10642	-0.705214	-0.146339	-0.123149	-0.201313	-1.75664	-0.393398	-1.20221	-1.75648	-0.116624	-0.610337	-1.77811	-1.21425	-0.555716	-1.18185	0.0677625	0.715345	0.153596	-1.6123	-0.338912	-0.104441	-0.446796	-1.76614	-1.5431	-0.415092	-1.77852
BC065243.1	MITF	1.57952	-0.236831	2.37402	1.22843	1.96958	-1.19792	1.80357	1.69155	-0.0976044	-0.449695	2.32341	2.35074	1.85016	1.725	-1.60518	-1.48061	1.7574	2.22221	1.25192	1.59188	1.6918	-1.97657	1.34954	0.312844	1.4468	1.93291	2.13414	1.9306	1.99585	2.28184	-1.55839	-1.11621	2.39183	0.516312
NM_018050.2	MANSC1	2.01512	1.80147	0.684402	0.653684	0.836771	0.138853	1.89046	0.975269	2.04781	2.19303	0.168129	1.39787	1.09646	1.20271	1.0665	1.13176	-0.160829		0.592379	1.13937	-0.285799	1.59653	-0.137499	0.617499	1.31612	1.31604	0.892341	1.0301	0.959114	0.817095	-0.275263	-0.754742	0.0803652	1.66838
AL513523.33	Human DNA sequence from clone RP11-216N14 on chromosome 1 Contains a survival of motor neuron protein interacting protein 1 pseudogene (SIP1), a novel gene (FLJ21919), two novel genes, a novel gene, the SLC27A3 gene for solute carrier family 27 (fatty aci	-1.19833	-1.44324	-1.60098	-0.923289	-0.56854	-0.650435	-0.339806	-0.136432	-1.51348	-1.35317	-0.653634	-0.835948	-2.88035	-2.85676	-0.608482	-0.410287	-0.965306	-0.624013	-2.33968	-2.77585	-2.84859	0.0599392	-1.26326	0.497007	0.399551	-0.303908	-0.267988	0.859664	-0.116892	0.0148398	0.0276196	0.427693	0.513758	-0.70945
NM_021197.2	WFDC1	-0.235028	-0.358506	3.74495	-2.5633	-2.24127	-2.33713	1.22745	-2.79227	-2.7594	-2.56197	-2.18197	-1.51202	-1.97157	-1.58322	-2.86934	-2.86687	-2.59627	3.00807	2.17149	-1.62158	-1.85359	-2.75819	-2.84414	-1.28791	-2.88097	-1.69785	-2.31944	-2.38689	-2.38008	-2.59878	-2.81232	-2.70674	-1.62567	-0.644471
BC013834.1	FXYD5	-0.551963	2.17626	-0.354012	1.31918	1.06349	0.280264	-0.504902	2.1101	2.12705	1.95582	0.618459	1.98903	1.4589	1.53991	0.798102	1.01829	1.20402	1.94148	2.37558	1.63288	-0.566167	1.34755	0.13677	1.91565	1.08404	0.0142047	-0.196852	-1.22592	-0.404264	0.548996	0.39778	0.524817		0.520531
NM_005026.2	PIK3CD	0.0577335	0.764193	-0.240911	0.0119312	0.066629	-1.50583	-0.00436157	-0.736395	0.712717	-0.0586864	-0.353118		-0.428692	-0.190278	0.286424	0.236204	-0.467416	-0.216643	0.787132	-0.232189	-0.635089	1.26471	-0.888966	-0.120734	0.138321	0.0837469	-0.0160024	-1.19741	-1.62567	-1.14512	1.07196	0.999799	0.354822	0.585663
NM_001554.3	CYR61	-1.3366	-1.35265	-1.54281	-0.535089	-0.952522	-1.65404	-1.50887	-2.59539	1.87634	-0.240754	-0.78215	-2.44527	-1.80684	-1.47076	1.50482	1.82823	-2.56461	-1.10959	-0.168608	-1.37069	-1.41765	0.585507	-0.519087	0.055003	-2.30479	-1.22823	-2.096	-1.70164	-1.67241	-1.13368	0.54944	1.31829	1.04747	-2.27639
NM_005101.1	G1P2	-0.103643	0.927679	-0.321607	0.748441	0.112257	-0.0780083	-0.0583683	-0.382938	0.484517	0.0667428	0.0804881	-0.757254	-0.300004	-1.3329	-0.37933	0.670013	-0.0742954	-0.285637	0.769627	-1.19381	-1.22842	1.27161	0.328292	0.846104	1.37976	0.344861	0.657618	-0.901517	-1.14024	-1.16127	0.822884	0.431356	0.745771	0.408127
NM_018330.3	KIAA1598	-0.465357	-0.404895	1.5756	1.04873	0.380764	-0.336642	0.149686	0.137395	0.744743	0.439338	1.00466	1.0788	-0.0345414	-0.190844	-0.515894	-1.15972	1.70726	0.235391	0.111692	-0.394113	-0.0219844	-0.096622	-0.407538		-0.074742	-0.245223	-1.03723	1.56763	1.29258	0.751021	-0.250644	-0.479155	0.31037	-0.000944035
NM_004508.2	IDI1	-0.0534489	-0.648969	1.66601	0.361021	-0.0139205	1.46848	0.666097	0.0455613	0.415479	-0.75662	1.10532	0.354772	-0.185262	-0.398504	-0.388084	-1.40978	-0.171358	0.264179	-1.14143	-0.633245	0.41659	-0.582917	-0.401993	0.32203	-1.33481	-0.329552	1.52278	1.01229	-0.130747	0.290244	-1.43883	-1.53924		-1.25559
NM_002338.2	LSAMP	1.81573	0.292084	-0.271639	0.0856355	0.11602	-0.586396	1.21585	1.12887	1.4712	1.27379	0.245123	0.473209	0.975457	0.801525	-0.206546	-0.357122	-0.819165	0.235322	0.54709	0.790962	-0.875009	0.527898	-0.763556	0.371559	1.22407	0.220848	0.654241	0.560756	0.448895	-0.698587	-0.723917	-0.811589	0.972594	0.972036
NM_005025.2	SERPINI1	2.6925	-0.477674	2.08612	0.205621	0.411837	-0.32958	0.651128	-0.385639	-0.452532	-1.02223	3.96748	0.930182	-0.700653	-0.619577	-0.517299	-0.918817	0.606814	0.690965	-0.101399	-0.340843	-0.429449	-0.771157	-0.0576913	2.38578	2.29051	-0.381671	-0.875701	-0.308686	-0.329759	-0.161107	-0.626871	-0.765595	-0.326621	-0.768926
NM_001747.2	CAPG	-0.197777	-0.213615	1.51544	2.71162	2.95094	0.772005	1.12133	3.04489	-0.25306	-0.456469	2.96642	3.42372	-0.404838	-0.585202	0.502387	0.312423	0.809316	-0.293875	1.84309	-0.735901	0.395808	0.616116	0.857263		1.69036	0.180581	-0.509197	-0.500182	-0.574081	-0.505894	1.50289	1.91901	3.22756	-0.246932
NM_003118.2	SPARC	0.765011	1.95681	1.07641	1.21728	0.66381	-0.291639	1.11799	1.42054	1.03943	0.756623	0.637773	0.333167	0.465014	0.462267	-0.277883	-0.0962109	0.89393	0.742048	2.13873	0.259749	0.314012	2.82224	1.27003	0.639892	2.6835	1.83194	1.51009	0.678784	0.577011	0.167014	0.573153	0.819678	1.51326	0.956047
NM_014220.2	TM4SF1	-1.54255	-0.654643	-3.01434	-1.9213	-2.01611	-3.03971	-1.69703	-2.09263	0.652955	0.15236	-2.91935	-2.30692	-2.93851	-2.42185	1.03992	1.30888	-2.28611	-2.77786	0.139353	-2.47759	-4.17665	-1.30222	-4.04978	-2.31881	-1.17127	-0.825245	-0.818706	-1.46956	-1.86861	-2.48725	-2.7437	-3.15752	-0.212882	-0.633193
NM_003463.3	PTP4A1	-0.711517	-0.980146	0.962627	-0.930641	-0.325117	-0.780849	-0.757573	0.0139249	-0.758264	-0.801498	0.564077	-0.00582482	-1.2347	-1.41719	-0.798253	-1.61497	-0.147557	-0.552343	-0.353893	-1.69938	-0.16716	-0.673085	-1.89239	-0.0968908	-0.708912	0.0446534	-0.940696	1.52019	0.873563	1.02013	-1.07024	-1.24655	0.300033	-0.886684
BC036666.1	AK5	-0.0321047	2.16721	0.114044	1.91735	1.77599	-0.279127	0.293138	2.69559	0.710323	0.954393	0.137564	0.748417	-0.274148	-0.585196	-0.384991	-0.6241	0.526242	1.87719	2.09106	-0.561283	0.700473	0.97966	1.93844		2.74313	-0.281129	0.514454	-0.282846	-0.235363	-0.449728	-0.302587	-0.342391	1.64412	0.369878
NM_003318.3	TTK	-1.18399	-1.77785	-0.576721	-0.560882	-1.04763	0.255845	-1.77493	-0.0721093	-0.358447	0.90676	-0.597564	-0.208707	-0.338379	0.104885	0.965944	0.388916	0.192684	-0.311394	-0.186681	0.0827188	-0.12937	-0.751362	-1.33065	-0.880219	-2.55643	0.654326	-0.638076	0.569023	-0.140795	0.38139	-0.0831004	0.496032	-0.175304	0.148176
BC003065.2	CDK2	0.21231	-0.651668	2.32457	0.531516	0.870075	-0.285845	0.30163	1.39912	0.589884	0.294728	2.16362	2.01452	-0.260938	-0.586244	-1.01821	-1.02389	1.96914	1.05689	-1.05404	-0.785124	1.10105	-1.14701	0.618378	0.0350488	-0.466463	1.42224	1.53278	1.29476	1.77748	1.77715	0.176964	-0.0332658	0.81475	-0.674284
NM_024843.2	CYBRD1	-0.875767	1.75153	0.809043	-0.713729	-1.11257	0.308823	-0.173438	1.3535	-0.844324	-0.914576	0.147473	-0.0397773	-0.871771	-1.15572	-0.974931	-1.03791	-0.360333	-0.240097	1.02814	-1.06186	1.46016	1.57591	0.41523	-0.918642	1.49576	1.86152	1.20433	1.08077	1.16064	1.47921	0.334848	0.432866	0.736427	0.433359
NM_014814.1	p44S10	1.40144	-0.781244	-0.777864	-0.462503	-0.859453	-0.965522	0.996747	-0.00551751	1.23705	1.0986	-1.05026	-1.28841	-0.610099	-0.292273	0.253433	0.0899013	-0.0728652	-0.33338	0.255945	-0.406643	-1.01559	-0.253597	-0.601663	-1.23848	-0.242374	-1.02061	-0.122205	0.976806	0.128729	0.699162	0.123828	0.43999	0.600561	0.276131
BC026104.2	PDCD4	-0.394332	-0.0118122	-0.0946995	-2.28506	-1.5692	1.4024	-0.451512	-2.43361	-1.24476	-1.37087	-1.59882	0.413896	-0.730497	-0.711825	-2.06905	-2.09475	-2.40211	-1.35257	-1.41521	-0.873551	-1.72973	-1.96547	-0.761831	0.0644672	-0.868077	-0.843677	-1.32461	-0.170852	-0.164752	-0.0662452	-2.19568	-1.3051	-0.0650872	-1.52901
NM_002815.2	PSMD11	1.78138	2.69678	0.72634	0.59788	1.12995	0.519836	1.63137	-0.83413	2.13057	1.71065	1.41595	1.84661	-0.77738	-0.976635	-1.1045	-1.24267	1.29944	-0.835126	1.52134	-1.01429	1.11158	0.152414	0.498715	-0.69178	1.76695	0.917577	0.666254	-0.717392	0.229344	0.110954	0.334484	0.475499	-0.703057	1.52382
NM_018413.2	CHST11	0.316323	1.25021	0.991108	-0.147004	0.0529836	0.745976	0.274516	1.792	1.02156	-0.208166	0.517885	1.51558	1.07301	0.933784	1.98827	2.00946	-0.122783	0.88813	0.779026	0.933538	0.561814	2.20864	-0.0781071	-0.139801	2.57549	1.73773	3.20203	-0.657506	0.0944074	0.0249617	0.804254	0.222535	2.4387	1.57622
NM_032263.2	IQCG		-0.155172	-0.05848	0.170549	0.115259	0.0622728	-0.0890532		1.62055	1.04166	1.93949	-0.109263	-0.00437403		2.6845	1.79263					0.623429	2.07199	0.0680159		0.0203133	-0.273996	0.0987163	-0.15181	-0.359922	-0.0656573	2.33258	1.06487	1.23109
NM_032873.3	STS-1	2.07936	0.789227	-0.460302	1.48423	1.03129	-0.554938	1.11155	0.952472	2.02726	2.17611	0.193866	-0.0940574	0.226118	1.04458	2.16254	2.29945		-0.270137	1.30809	0.919569		1.13901	0.0775436	2.2519	-0.0178032	1.615	0.655828	-0.154732	-0.416118	-0.416443	0.0198637	0.300315	1.36166	2.22727
AL121883.17	Human DNA sequence from clone RP4-545K15 on chromosome Xq21.33-22.3 Contains two novel genes, the gene for a novel protein (FLJ20811) and the gene for ALEX3 protein (ALEX3), complete sequence	0.738462	1.22654	0.0183901	0.905823	0.882697	-0.134089		-0.178733	-0.816552	-0.879845	0.275728	-0.393648	-1.64601	-2.69422	-0.0642088	-0.380487	-0.015957	0.294002	1.07273	-2.62744	0.249578	0.948243	0.136618	0.197113	1.31184	-3.33983	-3.66779	0.650552	0.615542	0.569177	0.281629	0.0175134	0.716863	0.646555
NM_016354.3	SLCO4A1	-1.46	-1.37754	-0.843555	-0.13591	0.600801	-1.2875	-1.97032	-1.20646	1.50216	2.01067	-1.12528	-0.519139	-1.46002	-1.49364	-0.464745	-0.501532	-1.55859	-1.23701	-0.898948	-1.48184	-1.79927	-2.23171	-2.35003	-0.78757	-1.51379	1.11611	0.413302	1.61738	1.18749	0.250377	-1.07395	-2.08113	-1.20395	-0.52354
NM_012212.2	LTB4DH	0.158282	0.908573	0.775866	-1.0984	-0.8874	-2.10915	-0.137029	-0.00466488	-0.290023	-0.151361	-0.533916	-0.890521	-0.219951	0.00525075	0.669289	0.865046		0.562693	-0.0919543	-0.0683536	0.771992	2.02317	0.345986	0.270784	-0.66942	0.590583	0.487898	-0.169904	0.763138	0.139271	1.93329	2.86516	0.393994	-0.243786
AC007051.3	Homo sapiens chromosome 3, clone hRPK.44_A_1, complete sequence	1.56648	2.07316	0.96143	0.0109089	0.40678	-0.468162	0.647943	1.6668	-0.437682	-0.122186	0.616368	-0.5462	0.909464	1.79853	-0.364344	-0.0139243	0.234541	1.02151	1.39899	1.67975	0.693367	0.255241	0.381303	2.11487	0.734477	0.847589	1.25488	0.118332	0.845367	0.695954	0.211719	1.04715	0.796464	1.26754
NM_018948.2	MIG-6	-1.97946	-0.175254	-0.459909	-0.916731	-0.360923	-0.370774	-1.06197	-2.27054	0.146894	-0.540937	-0.442407	-1.20369	-0.759253	-2.03423	0.785906	-0.229804		-0.585779	-1.64452	-2.31648	-0.944412	-0.12003	-0.796043	-0.466386	-0.93684		-2.13426	-0.526835	-0.448476	-0.389741	1.86483	-0.0438514	0.00868891	-1.41592
NM_015364.2	LY96	-1.41821	1.62995	0.808089	-2.54871	-2.36346	-0.295226	-2.37968	1.0301	-3.18444	-2.44544	0.869134	-3.38791	2.8149	2.47988	-2.31669	-1.91159	-1.72936	1.56335	1.96413	2.57098	-0.504778	-0.456018	-2.22508	2.48421	2.79198	0.475786	0.508333	2.29393	0.228976	0.744516	0.659043	0.292751	0.2193	1.59967
NM_001124.1	ADM	0.31386	-1.20107	-1.40006	-0.329699	-0.442197	-1.2829	0.068315	-0.959265	-0.645468	-0.430501	-0.934824	-0.876018	-1.88134	-2.05124	-0.46582	-0.212234	-1.71795	-1.07857	-2.03997	-2.12678	-1.82638	-0.684675	-1.66411	0.876825	-0.59542	0.531902	-0.176758	-1.35813	-1.26785	-1.36288	-1.74472	-1.82682	-0.342362	-0.956327
NM_006928.3	SILV		-1.5236	3.01258	0.832036	0.80638	-1.46411	1.41831				2.42119	2.76947	-1.04579		-2.02588			1.64862			2.01808	-1.82356	-0.490417	-0.907849	1.08848	1.99228		0.373734	1.63895	1.65087	-2.26202		1.83741
NM_005672.2	PSCA		-1.13561	2.09912	0.542312	0.672884	-1.1312	1.11224				2.11829	2.26609	-0.990425		-1.95753			1.34182			1.52424	-2.07324	-0.419337	-0.824615	0.667353	1.54773		0.375785	1.17312	1.29089	-1.76269		1.2614
NM_001951.2	E2F5	0.802318	-1.01726	0.325043	-0.558025	-0.413863	0.570304	0.744028	-1.87162	-1.81766	-1.40681	-0.134579	-0.309862	-1.90928	-2.37923	0.342055	0.191393	-0.467026	-0.896559	-0.880468	-2.60779	-1.43629	-0.89765	-1.55172	-0.573017	-0.513594	-1.3138	-1.91056	-0.116953	-0.0853655	-0.122749	-0.116519	-1.18684	-1.00823	-0.326036
NM_002970.1	SAT	1.90487	1.40136	1.36777	0.177027	0.703291	-0.951726	1.18621	-0.595226	0.0784802	0.499781	0.605254	-0.068145	0.386025	0.830168	-0.0170211	0.105178	-0.00763181	-0.0774136	1.13613	0.746361	-0.461153	-0.0615051	-2.36247	0.848846	0.656957	-0.0835993	0.110509	0.0076576	0.0631883	0.181353	-1.89305	-1.20189	1.66792	0.820602
NM_021800.2	DNAJC12	-0.620419	-0.133466	0.323007	-1.96801	-0.783806	-0.510002	-0.46077	-1.38153	-1.759	-1.18921	-0.659612	-1.6715	-1.22019	-0.922629	-1.93027	-1.43907	-0.814298	-0.492505	-1.52289	-1.02007	-0.202087	-1.96787	-1.56946	0.251915	-1.12141	-1.29296	-1.5446	0.460601	0.238313	0.147522	-0.839542	-0.231591	-0.481762	-0.72214
AY714129.1	Homo sapiens anchor protein (RESDA1) mRNA, complete cds	2.09101	0.474724	2.23702	0.870441	1.31088	0.150065	2.63791	1.90155	0.259976	0.18465	1.11082		-0.45118	-0.418769	-0.439443	-0.255557	1.40516	0.619345	0.467715	-0.383451	-0.112236	-0.327719	0.7034	-0.062604	1.66496	1.56128	1.87105	1.87239	2.46217	2.25974	-0.341501	-0.242896	1.34587	0.0122863
AL833931.1	MATN2	0.742781	-0.888107	-1.43904	1.5688	0.716552	-1.55933	1.6307	-1.05246	1.00244	0.222079	-0.657868	-0.781893	-0.988591	-1.43996	-1.01733	-0.643516	0.246104	-1.33954	1.62502	-1.6755	-1.24382	2.04895	0.542069	0.410846	1.82586	-0.263332	-0.598696	-1.64456	-1.08007	-1.09464	-0.813207	-0.718324	-0.594123	-0.89041
BC013834.1	FXYD5	-0.631384	2.18078	-0.472467	1.23288	1.07789	0.118374	-0.48485	2.22449	2.40614	2.0655	0.679522	2.06175	1.71401	1.69713	0.822347	1.26104	1.34554	1.90154	2.48617	1.82099	-0.466313	1.44261	0.275996	1.90129	1.03932	0.201552	-0.234717	-1.30002	-0.60975	0.630184	0.453968	0.621534	1.20624	0.515425
NM_014702.3	KIAA0408	-1.79906	-0.097918	-0.145261	-0.0925174	-0.0512579	1.94963	-0.369919	-1.81762	-1.5066	-1.06847	-0.00243117	-0.171353	-0.192314	-1.87118	1.88256	1.04297	-2.08416		-1.84874	-2.25651	-0.208378	-0.156601	0.0690199		-0.198215	-0.0165568	-0.462922	0.0988964	-0.029597	-0.117726	-0.190674	-1.79241	0.0235956	-1.62734
BC013293.2	SNCA	1.25539	1.40482	2.70393	1.81932	2.21725	-1.88912	1.67779	1.96864	-1.10285	-1.20159	2.66107	1.25838	0.711065	0.644949	-2.32334	-2.67476	1.67948	1.34873	0.987081	0.673295	2.49316	0.401121	1.2081	0.934186	1.39723	1.373	2.12424	2.32549	2.33887	2.3133	-1.99549	-1.30435	1.84178	-0.0226967
NM_033554.2	HLA-DPA1	-0.389677	-0.167159	0.3818	1.24238	0.510408	2.18159	-0.523827	-0.144316	-0.498028	-0.438096	-0.0716041	-0.0638757	-0.558028	-0.330808	0.405628	0.119288	0.179704	1.44174	2.22431	-0.372651	-0.706502	2.45893	1.91677	2.85983	3.55012	1.87101	2.00344	-0.347481	-0.285455	-0.274713	1.44941	1.29221	1.0726	1.10323
NM_015660.2	GIMAP2	-0.804046	1.49622	-0.518813	-0.299397	-1.23149	0.968306	-0.27832	-0.269315	-0.91841	-1.55632	-1.42575	-0.371063	0.0834274	0.072373	1.28447	0.859156	-0.678218	-0.458788	0.877308	0.0455682	0.494465	0.862169	-0.391397	-0.742886	2.04821	0.190552	0.368262	-0.802342	-1.02171	-1.02661	-0.349632	-0.76393	-0.66973	-1.00463
AY423734.1	SH3KBP1	1.26835	1.28572	-0.714492	1.60197	1.20876	0.711886	0.853093	1.10858	1.49111	1.85101	-0.313234	1.24113	0.100158	0.443255	1.80341	1.381	0.0720691	-0.451454	1.97221	0.0880172	-0.0578954	1.73965	-0.0118835	0.170251	1.11243	0.347042	0.679608	-0.241589	-0.511302	-0.531803	1.02118	0.577562	0.527718	1.76359
NM_003916.3	AP1S2	2.95698	2.37488	1.83264	2.54457	3.03655	0.746142	3.50502	1.82369	1.8076	1.63007	2.1642	3.5776	2.09024	1.62878	0.724419	-0.472553	0.930678	2.19241	3.61818	1.14614	3.03675	2.18678	2.74168	3.05732	2.03156	2.08488	2.85688	1.29781	0.676604	0.136559	-0.255432	-0.816735	2.20055	1.84768
NM_006111.1	ACAA2	-1.70834	-0.591805	0.113476	-0.0850369	0.0327574	1.14006	-1.22704	-0.93266	-1.89419	-1.70311	1.01028	0.768371	-0.582443	-0.967104	0.201232	0.312452	0.155837	0.721631	-0.0239246	-1.0896	0.506201	0.133391	0.201863	0.344979	0.0945079	0.989523	0.790184	0.942976	1.43154	1.26804	-0.49857	-0.641298	0.0553845	-0.0576264
NM_000392.1	ABCC2	0.115145	1.02651	0.54454	0.0407872	-0.103583	-0.966387	-1.14943	0.20319	-1.60183	-2.15448	-0.00401081	-0.0451665	0.483746	0.695923	-1.15848	-1.72595	0.534151	0.115497	0.200688	0.747148	1.0502	-0.915978	-0.272402		0.433191	0.227485	-1.53785	-0.152545	0.341395	-0.0566209	-0.979756	-1.68725	-0.76257	-1.26433
NM_002615.4	SERPINF1	-0.412685	-1.52045	2.15647	-2.65094	-1.89078	-1.44558	-1.32672	-2.24516	-2.25384	-2.1588	-1.18892	-0.102358	-1.60542	-1.92712	-2.29177	-2.19017	-0.291343	0.834516	-1.35509	-2.0141	0.0593516	-2.51132	-1.7246	0.336913	-2.32905	-1.30818	-2.02603	-0.782717	-1.24826	0.28692	-2.0027	-1.88016	-0.233568	-0.252325
AF414184.1	DAZ2	-0.454584	0.317289	1.34065		-0.21408	0.118103		3.84482	-0.0437186	0.0676336	-0.0113592	1.5776		0.117307		-0.38549	-0.129672	-0.179516	0.447075	-0.177342				-0.0925118	1.0199	-0.0432227	0.00309825	2.87638	2.66019	2.55896		-0.106171	-0.0367093	-0.410368
NM_003820.2	TNFRSF14	0.203465	0.153459	1.58367	1.64677	0.92635	0.320597	0.820928	1.747	-0.489001	-0.721891	1.23946	0.664691	2.52901	1.88237	-1.08006	-0.791557	0.989227	1.3243	0.811378	1.80387	2.18945	-0.499202	1.68419	0.0845333	0.634825	1.72238	1.3788	1.16402	1.56963	1.56188	-0.650719	-1.02293	0.956283	0.498465
NM_002966.1	S100A10	0.710995	0.0297128	-1.26661	0.932176	0.669571	-1.28775	0.522056	0.180792	1.4484	0.709819	0.198636	-0.51471	0.364573	0.345541	-0.648235	-0.370042	-0.325232	-0.807872	1.28715	0.345203	-1.39668	1.21095	0.505771	1.00156	-0.496058	0.375052	0.126315	-1.9861	-2.42273	-1.88971	1.47034	1.21712	0.426981	0.0548221
NM_000055.1	BCHE	1.8781	-1.4563	0.706421	-0.41707	-0.363316	-0.478992	1.44701	-0.227445	-1.95865	-1.65497	0.94941	-1.98337	1.96706	2.71427	-1.69633	-1.8399	-1.26804	1.04627	1.85972	2.57064	1.41682	-1.40287	-0.681335	-0.383384	0.852356	-1.02756	-1.7868	0.160739	-0.346943	-1.54824	-1.53276	-0.245854	1.05198	1.87326
BC008060.2	CASP4	-1.46199	1.99575	0.27526	-1.27589	-1.16082	0.40724	-0.622262	0.260783	-2.44614	-2.03597	-0.981991	-2.40668	0.00746353	0.0880016	0.325229	0.697763	-2.50308	0.617897	-0.169749	0.0522539	0.909595	0.53689	-0.482962	-0.546708	1.30024	0.354029	1.18636	-0.935308	-0.855155	-1.09441	0.725842	0.608866	0.45588	0.569364
NM_003629.2	PIK3R3	-0.161327	0.0307102	0.348898	1.54337	1.05645	0.00762875	0.267068	1.88019	-0.381124	-0.169288	1.55965	1.16007	-0.206941	-0.128001	-0.366725	-0.452978	1.40056	-0.272641	-0.164615	-0.14486	-0.261222	-0.198705	-0.0360457	0.378259	1.02805	1.75629	2.05183	-0.500662	-0.615915	-0.707558	-0.189697	-0.649753	1.77747	-0.0156514
NM_022763.2	FNDC3B	0.348974	0.461497	-0.469046	-0.91625	-0.35294	-0.965289	-0.155791	-0.871931	0.824906	0.844903	-0.853749	-1.6733	-0.845228	-0.859217	0.947086	1.00212	-0.863133	-1.07973	0.786535	-0.952901	-1.32363	0.887339	-0.94219	-0.591972	-0.0455432	0.572269	0.693862	-1.48605	-1.65615	-1.51182	-0.276358	-0.258192	0.809946	0.414998
AK024961.1	PARP8	0.425186	-1.04923	0.158545	1.62541	1.56042	2.17597	0.780975	0.80633	-0.482758	-1.06284	3.49461	-0.89511	-0.721562	-0.558546	1.33068	1.23678	0.466114	-0.308894	0.680704	-0.683434	0.971899	0.708444	-0.515542		1.77475	0.367234	1.28062	-0.763569	-1.00558	-0.171841	0.515658	-0.0154811	1.10945	1.59034
NM_018410.2	DKFZp762E1312	0.145659	-0.424607	-0.424527	-0.0279063	-0.560991	-0.716407	-0.239567	1.02726	0.641484	1.35137	-0.668162	-0.179719	0.171824	1.46662	1.17758	1.44679	0.941657	-0.393405	-0.00836957	1.50837	-0.0315395	-0.418594	-0.319893		-0.530526	-0.317546	0.17619	0.0386222	-0.0658271	-0.11173	-0.23956	0.251337	0.329356	1.57543
NM_014899.2	RHOBTB3	-1.51634	-1.0145	-1.40655	-1.16781	-0.972676	-2.06633	-1.41881	-1.51455	-1.01742	-1.30572	-0.950709	-0.746749	-0.478931	-0.677048	-0.697346	-0.576333	-2.29308	-0.542857	0.988021	-0.925217	-0.888156	-1.89738	0.882018	1.45485	-0.177633	-0.149103	-0.523268	-1.71026	-2.17158	-1.81188	-0.102068	0.184859	-0.728622	-1.77303
NM_018704.1	DKFZp547A023	2.09794	2.66706	0.220333	0.341168	0.344378	-0.614673	0.991935	2.15273	-1.0649	-0.0306526	0.59321	-0.607698	1.43321	2.30629	-0.462969	0.305446	0.620983	1.118	2.14767	2.41733	0.442686	0.608387	0.900356	2.55917	0.996792	1.92855	1.55654	-0.335951	0.542114	0.226644	0.0389761	1.33232	0.871931	1.58132
NM_001885.1	CRYAB	2.4894	0.944067	3.14968	3.24799	2.14923	-0.221434	3.48581	0.173998	2.75975	1.8648	3.08038	-0.11069	2.55468	1.4039	0.20984	0.196297	0.119983	1.86829	2.22026	1.44563	1.73127	2.40395	2.92696	3.56237	2.25242	3.55103	2.72965	1.74456	1.91007	2.60968	1.40331	0.106687	0.154748	1.59612
AC105029.7	Homo sapiens chromosome 8, clone CTD-2210A23, complete sequence	-0.165254	-0.316894	1.37271	0.194248	0.280911	1.16271	0.388083	-0.0719964	0.275508	-0.665481	1.0001	0.447513	-0.304938	-0.391349	-0.429823	-1.22018	-0.274924	0.0492841	-1.14802	-0.686839	0.572814	-0.581907	-0.268205	0.0501914	-1.14899	0.839839	1.27274	0.636348	0.0992705	0.427944	-1.2193	-1.22506	0.355452	-1.13178
NM_000852.2	GSTP1	1.13574	1.0543	2.91694	0.117338	0.505937	0.899575	0.720416	0.93374	-1.59745	-0.771829	1.73745	1.95653	0.76444	0.984717	0.0208962	0.21935	2.80869	2.06238	0.719328	1.08605	2.15405	0.770385	1.09367	0.871497	0.19545	2.03382	1.74237	-0.120617	1.73203	0.626086	-0.46457	-0.291408	1.03373	0.463154
NM_006214.3	PHYH	0.0284717	0.0941578	1.34849	0.0821343	0.283399	-1.10892	-0.239033	0.317129	0.792569	0.419553	1.48162	0.0962741	-0.603046	-1.07755	-0.568648	-0.813596	-0.873157	-0.417217	0.261394	-1.24488	-1.69238	-0.962749	-0.311703	0.741169	-0.633919	1.0842	1.18203	-0.147906	-0.571932	0.0524349	0.604269	0.123983	0.0652482	0.00460685
NM_000362.4	TIMP3	2.11603	-0.29244	0.300026	2.2225	1.23089	0.0993635	2.3428	1.47488	1.38911	0.805524	-0.208128	0.27722	1.01412	1.18608	1.29235	2.35855	1.78242	0.491837	2.4033	1.16109		3.43534	1.43982	0.267499	1.51312	0.593557	-0.436795		0.610009	0.873686	-0.052196	-0.486725	1.94001	1.76374
NM_000700.1	ANXA1	0.648849	1.69146	-0.029609	0.512211	0.224238	-2.69913	0.918853	-1.57514	2.1369	1.05104	-2.01808	-1.9145	0.0251757	-0.0799882	0.477359	0.699574	-2.47383	-0.440573	0.387371	0.0682532	-3.62445	1.94755	-0.371728	-0.917509	0.675091	-0.816139	-2.33827	0.147407	-1.408	-0.162196	2.61519	2.53811	1.50807	1.33093
NM_002228.3	JUN	-2.06856	-1.28707	-2.09476	-1.71158	-1.7679	-1.98805	-1.49609	-3.18206	-0.362371	-0.909578	-1.4698	-2.42071	-2.2242	-3.31814	-0.640968	-0.807821	-2.34762	-1.57374	-1.18784	-3.36501	-2.13514	0.59838	-1.06426	-0.434683	-1.53067	-2.0991	-2.56469	-2.13072	-2.2935	-2.18653	0.511904	0.809591	1.08562	-2.5059
NM_005504.4	BCAT1	-2.04352	-1.05651	-1.29277	-0.878077	-1.14416	0.766202	-0.951579	-2.00662	-2.19769	-1.85903	-0.937268	-0.997266	-0.782789	-2.4109	-0.483919	-1.59456	-2.11231	-0.543365	-2.1985	-2.30387	-0.801441	-0.582522	-0.69046	-0.577219	-0.766178	-1.16924	-2.23991	-1.27185	-1.3936	-1.44524	-0.686434	-2.23731	-1.04664	-0.973691
XM_016093.8	LOC143243	0.253819	-0.422243	-0.395955	-1.43675	-0.736432	-0.362546	-0.281978	-1.19711	0.795679	0.80151	-0.140036	-0.33593	-1.02721	-0.645925	0.830987	1.37949	0.839062	-0.65129	0.50216	-0.78658	-0.188332	-0.577471	-1.03915	0.0962142	-1.30564	-0.0306334	0.469797	-0.466752	-0.466552	-0.447194	-0.651329	-0.227283	-0.291743	1.81805
NM_012319.2	SLC39A6	-0.430582	-0.641237	0.493089	-0.423077	-0.119637	-1.74857	-0.510519	-1.08787	-1.51148	-1.44016	0.551198	0.636122	-1.10085	-1.09121	-1.01361	-1.40785	-0.434356	-0.0251441	-0.745088	-1.36536	0.74715	-0.491402	-0.921236	0.728321	-0.868537	-0.390002	-0.225653	0.43866	0.071492	0.663016	-1.22383	-0.931144	-0.479822	-1.4751
NM_013363.2	PCOLCE2	-0.374465	-0.964347	-0.569441	0.112688	-0.138248	-2.14143	-0.654864	-0.113743	1.03031	0.956422	0.246017	-0.333435	-1.36962	-1.48866	-0.459631	-0.475038	-0.52431	-1.74313	-0.893644	-1.50399	-0.609078	-1.1882	0.566773	-1.05199	0.385133	-0.424926	-0.118758	-2.00631	-0.769412	-1.20774	0.923308	1.16298	0.545303	1.36239
NM_006825.2	CKAP4	1.36586	1.39424	0.698871	0.169362	-0.408417	0.143465	0.760844	-2.15572	0.030537	-0.036459	-0.412881	-0.68587	-0.274195	0.1227	0.779847	0.866349	0.768129	-0.179908	0.403166	0.0902673	-1.22843	2.2871	-1.46979	0.897718	0.410783	-0.982858	-0.911444	-0.592207	-0.186175	-0.709865	0.720881	0.784375	-0.869627	0.241986
NM_014670.2	BZW1	-0.855609	0.419	-0.217192	0.064191	0.124202	0.172765	0.386171	-1.22167	-0.135096	-0.163152	-0.412087	-0.061173	-0.588678	-1.65274	0.947167	-0.687168	-1.20193	0.435779	-0.754694	-2.25113	-0.00433006	1.1162	-0.501611	-0.0624893	-0.436944	0.288549	-1.1735	0.0942909	0.191975	0.192645	0.597325	-0.179912	0.507955	-1.05858
NM_022136.3	SAMSN1	-2.23904	0.489373	-1.27128	-1.55201	-0.656422	0.325254	-1.5116	-2.51585	-2.31543	-2.09364	-0.218146	-1.53995	-1.13574	-2.5116	-1.31935	-2.38241	-2.53035	-0.415655	-2.26963	-2.52529	-1.96346	-0.758255	-1.43617	-0.329138	-0.793697	-1.5293	-2.53239	-0.76645	-1.25943	-1.34097	-1.93288	-2.64922	-1.29504	-2.31483
NM_003919.1	SGCE	-0.341151	1.85101	-0.521284	0.147206	0.224182	0.592484	-0.0136627	-0.492835	1.89629	1.4286	0.769773	0.248511	-0.0945413	0.0334417	-0.382812	-0.286999	-0.742989	0.565272	0.340791	-0.0915828	-0.866081	1.13718	-0.280798	0.747438	0.53693	0.136315	0.208964	1.21443	0.199509	0.318744	-2.39232	-3.50631	0.837844	0.120328
NM_020904.1	PLEKHA4	0.69712	1.25487	0.943754	-0.306523	-0.312043	-0.425335	0.763333	1.82514	1.99427	1.58363	-0.352428	0.214449	1.18036	1.4037	-0.700379	-0.398684	1.03912	0.56097	1.86226	1.43107	0.361884	1.02265	-0.38194	-0.112557	1.36035	0.75761	0.923944	2.30183	2.00038	1.64477	-0.484815	-0.128875	1.04508	1.40026
CR749310.1	OCIAD2	-2.4615	-1.5829	-1.59497	-2.71167	-1.61351	0.930021	-2.67932	-2.71575	-2.74418	-2.34055	-1.5333	-2.70694	-2.45093	-2.62831	-2.76911	-2.73307	-2.66376	0.744538	-2.47233	-2.77074	0.390047	3.66373	-2.23793	-0.381037	-2.43854	-0.674925	-1.43732	-2.05012	-2.05119	-1.97647	-2.23485	-2.63799	-1.16232	-2.48598
NM_021999.2	ITM2B	0.269785	1.5665	0.205323	-1.29246	-1.25124	-1.9303	-0.50959	-0.124565	-0.121694	-0.150291	-0.0553298	-0.891455	-0.0611839	0.19572	-0.807068	-0.199522	-0.039253	-0.192855	1.23244	0.187455	-1.70724	1.52128	-0.949354	1.15797	2.22389	-0.371868	0.181758	1.35564	-0.0402189	0.344889	0.117139	0.753358	-0.741275	-0.41071
AF134726.1	HSPA1A	-0.754626	-0.544029	-0.405107	-0.63475	-0.375283	-1.60299	-0.879153	0.237773	-0.555755	1.1499	0.611782	-0.361231	-0.693583	-1.5687	-0.42449	-0.144251	0.718545	-1.06319	0.708027	-1.47826	0.414436	-0.512118	1.12448	0.118153	-0.00719167	-0.882249	-0.973622	-0.04154	-0.803804	-0.224551	-0.250432	-0.876086	0.936012	-0.391649
S68330.1	AKR1C2	-2.94911	0.940988	-2.93249	-3.09101	-2.4537	-2.51667	-3.44035	-3.37261	-0.778967	-0.225702	-2.52416	-3.12835	-3.14822	-3.06468	-2.76179	-1.33184	-3.18328	-2.31452	-2.50961	-3.01312	-3.56576	-0.300007	-3.28409	-1.93596	-2.71585	-3.48766	-3.37803	-3.28764	-3.2201	-3.29452	-1.00894	-1.10052	-1.58452	-2.77072
AC005631.4	Homo sapiens PAC clone RP5-1129J21 from 7, complete sequence	2.59137	2.50995	1.97007	2.6714	2.72758	1.78287	2.05549	2.52672	1.98424	1.52923	2.16195	2.27673	2.64959	3.08295	1.86516	1.35955	1.15659	2.35888	0.211559	3.0695	3.05652	-0.0129426	0.304022	1.39581	1.57543	1.46243	2.36655	1.83784	0.922402	1.15141	-1.9232	-1.28411	0.949877	3.70099
NM_004385.2	CSPG2	-0.878574	1.79529	-1.1114	-1.51141	-0.99661	-0.933556	-0.766332	-1.4356	0.891805	1.05607	-0.774278	-1.25714	-1.30612	-1.97335	-0.999392	-0.139319	-1.55833	0.102807	-0.759606	-1.99612	-1.07072	0.708674	-1.01081	-0.169715	-1.57417	-0.274011	-1.41389	-0.291688	-0.342903	-1.34279	0.186146	0.127671	-0.539965	1.03029
NM_002167.2	ID3	-0.763627	-1.08831	-1.0008	-1.37359	-0.479819	0.140771	-1.15938	-0.416668	-1.56573	-1.56817	1.32237	-1.50354	-1.27317	-0.936299	-2.4989	-2.23694	0.579468	-1.3802	-2.36295	-1.0092	-0.369941	-0.576048	-0.845324	-1.23082	0.0760376	-1.36373	-2.30446	0.0618459	1.2467	0.980045	-1.01666	0.120015	0.942989	-0.577541
NM_000640.2	IL13RA2	-0.083586	3.83096	-0.612349	-0.335462	-0.510684	-0.639267	-0.648067	-0.357457	2.01779	2.07506	-0.335378	2.33107	-0.717756	-0.729292	-0.606437	-1.12426	-0.387074	-0.564426	2.8158	-0.8282	0.199546	-0.638726	0.112055	-0.559329	4.55611	-0.963591	-0.94067	-0.593036	-1.23554	-0.974932	-0.00918914	-0.378859	2.09386	4.54527
NM_002377.2	MAS1	1.62407	1.43679	-0.0606983	0.0668335	-0.1415	-0.29612	1.27564	-0.135841	1.12833	0.678785	-0.110112	0.17373	0.357624	0.534098	-0.209526	-0.256653	-0.217815	0.328537	1.41501	0.596794	0.0586069	2.13534	0.215874	0.56605	1.4134	-0.018573	0.0312475	-0.133777	-0.373776	-0.277339	-0.310354	-0.452452	0.163715	1.32052
NM_002514.2	NOV	0.889072	0.370284	0.667793	2.2531	0.950023	0.147797	1.78116	1.09282	-0.27706	-0.254933	2.21467	0.492186	0.255946	0.60034	-0.370344	-0.106873	2.33357	0.10128	1.0623	0.440459	1.29952	0.4598	1.74037	2.14399	0.0358228	0.350893	1.92717	0.41212	0.406989	0.277223	0.608055	0.480389	0.235438	1.15646
NM_005529.3	HSPG2	-1.19504	-0.243796	-2.33711	-1.44829	-1.32105	-2.4629	-1.3471	-1.51638	0.870884	0.477921	-2.39265	-1.81123	-2.43159	-1.88175	0.9936	1.3986	-1.75213	-2.17511	0.297685	-1.8745	-2.99911	-1.13657	-3.29937	-1.93167	-1.03078	-0.287827	-0.486426	-0.799679	-1.40188	-1.56983	-2.38991	-2.37835	-0.0497893	-0.212334
NM_006533.1	MIA	3.15524	3.30044	2.44743	2.67517	2.63204	-2.35395	3.30639	2.78371	3.0997	3.21944	-1.31039	3.21551	2.53249	1.40892	0.670634	1.27731	1.93487	-0.151596	2.94418	1.47966	-1.27355	3.49043	1.73733	-0.79986	4.37601	3.09568	2.86991	2.64744	2.19755	2.24296	-1.62969	-1.38068	3.21003	2.35614
AC087289.9	Homo sapiens chromosome 17, clone RP11-552F3, complete sequence	0.749932	-0.293484	2.04287	-0.729293	0.106876	-0.601236	1.21168	-0.402571	-0.372593	-0.32014	0.025649	-0.697528	-0.137076	0.176189	-0.861571	-0.8257	0.393988	1.70238	0.0552337	0.185817	1.73995	0.447337	1.3042	1.14187	-0.585341	-0.618917	-0.474578	1.32191	1.37997	1.97175	-0.893087	-0.885098	-0.415585	-0.758087
NM_001333.2	CTSL2	-1.65137	-2.0116	-1.42112	-0.859429	-0.349599	-2.39976	-2.24776	-1.08833	-2.51096	-2.06299	0.525715	-0.823964	-1.87779	-1.97008	-1.27829	-1.06857	-0.43044	-0.775862	-1.49548	-2.03892	-1.15974	-2.46543	-2.06318	-0.557015	-2.11121	-0.0454171	-0.20194	-1.40814	-1.15658	-0.637847	-0.987216	0.391072	0.583175	-1.48759
NM_006746.4	SCML1	-0.855263	0.249691	-0.326499	-0.686555	-0.728521	0.275823	-0.615695	-1.92799	-0.206972	-0.295491	-1.75	-0.607479	-0.827342	-0.829324	-0.28253	-1.09614	-0.191289	0.816451	-0.444693	-0.965475	0.618633	-0.891633	-0.697368	-1.04126	-0.791828	-0.972681	-1.14236	-3.1126	-3.25225	-3.1841	0.33623	0.200476	-1.96413
BC001451.1	TES	0.809359	0.772903	0.185768	-0.193372	-0.0527603	0.583742	0.997446	1.19592	2.30176	1.78511	-0.322004	-0.544598	0.758385	1.30291	0.984658	1.33204	-0.317661	0.0991009	1.21716	1.16361	-0.23311	1.01032	1.00502	0.639431	0.378494	0.98286	0.988639	-0.453899	-0.390954	-0.605582	-0.357775	-0.616068	0.276244	0.13489
BC002964.1	PFN2	0.774878	-0.175792	1.22943	0.716692	0.54025	-1.00519	0.881674	0.789085	-0.885352	-0.875514	1.92923	0.91964	-0.205405	0.234758	1.11433	0.871811	0.447699	0.0432072	1.31217	0.000484511	-0.199863	0.944165	1.30021	1.72019	1.02494	1.75403	1.27439	0.496744	1.07171	0.700253	2.03714	1.50229	1.1735	0.381431
NM_007106.2	UBL3	1.57479	0.549671	1.33324	0.676016	0.63562	-0.445775	2.06438	0.719316	-0.379427	-0.765281	0.669332	1.42765	1.07907	0.469668	0.258814	-0.428435	1.32116	1.83797	1.27812	0.0306816	1.77803	0.510678	0.636025	0.961767	0.930804	1.42728	1.45299	1.75942	1.41466	0.80769	-0.228262	-0.591305	1.01362	-0.434376
BC012541.1	ARMCX2	1.93957	-1.25655	-1.52747	0.873684	0.802444	-1.57651	1.89447	0.0165088	-0.791466	-0.806844	0.335001	0.955603	-2.01746	-1.13252	0.703751	0.73818	-0.670103	-1.03567	-0.532483	-1.18402	-1.57427	0.848241	-1.00827	-0.729795	0.427237	-2.25189	-1.08717	1.57457	1.36367	1.60684	-1.01954	-0.358222	0.523656	0.165994
NM_006693.1	CPSF4	-0.389215	-0.7464	-0.546898	-2.98657	-3.26764	0.216838	-0.71203	-0.350587	-0.00571276	0.217053	-1.93637	-0.201295	-0.0524372	-0.210845	0.0433046	-0.120462	0.109016	-2.36268	-0.347744	-0.216619	-0.727062	-1.04257	-0.684963	-1.88456	-0.172164	0.338782	0.630824	-0.648623	-0.518499	-1.48645	1.07177	1.0345	-0.612765	-0.640983
BX537154.4	MAGED4	1.23449	-1.64456	-1.73611	-2.0816	-1.78119	-1.68555	1.08882	-1.74362	-1.96686	-1.76295	-1.54705	-1.47889	-0.855508	-1.12886	-1.78204	-1.58126	-1.91543	-0.179552	0.461989	-1.11677	-1.6949	1.1577	-1.68525	-0.956725	1.02779	-1.39224	-1.43335	-0.300695	-0.318442	-1.09913	-1.1671	-0.87993	-1.28519	-1.94802
NM_002998.3	SDC2	-0.667084	1.12025	-0.663861	-2.50479	-0.855107	-0.960778	-1.08321	-1.2642	-0.978792	-0.627163	-0.807609	-1.49985	-0.902065	-1.26796	-1.10661	-0.389845	-1.55557	-0.849589	1.05571	-1.28195	-2.68191	1.99037	-1.58368	1.58969	1.90878	0.218284	-1.16996	-1.26807	-1.3025	-1.50442	-1.18009	-1.17849	-0.102858	0.518449
NM_031458.1	PARP9	-0.376278	0.922079	0.480297	0.154715	0.246377	1.1047	-0.109386	1.17353	0.605542	0.539423	0.32343	0.0381857	1.69876	1.40397	0.479106	1.17782	-0.149548	-0.0670638	1.39369	1.35419	-0.522346	0.750106	-0.43163	0.329142	3.80495	2.20705	2.3487	-0.438594	-0.438123	0.0842783	0.675404	0.615456	1.10362	1.14951
NM_003798.1	CTNNAL1	0.370796	-1.02496	-0.743533	-2.38695	-2.79053	-0.870696	0.425687	-0.218522	0.941635	0.103639	-0.722218	-1.79962	-1.16457	-0.85689	1.38908	1.23999	-1.06317	-0.759958	-0.917876	-0.901879	-0.282554	0.236578	0.158142	-0.555965	-1.19838	0.115225	0.123573	-1.6863	-1.33769	-0.880722	2.10697	2.28547	-0.64321	-0.558394
NM_003916.3	AP1S2	2.50403	2.33045	1.78367	2.36633	2.78047	1.02949	3.14962	1.64005	1.54395	1.42712	2.01588	3.15142	1.93896	1.44627	0.52854	-0.437627	0.745248	2.04363	3.08298	1.17028	2.72992	2.027	2.48931	3.121	1.88715	2.26703	2.53604	1.29061	0.991476	0.348457	-0.4506	-1.14051	2.30514	1.6632

## Sheet: Class comparison
Supplementary Data (Jeffs et al., melanoma invasion signature)
Class comparison between cell lines with relatively higher or lower levels of MITF expression
Description of the problem:
Number of classes: 2
Number of genes that passed filtering criteria: 572
Type of univariate test used: Two-sample T-test (with random variance model)
Column of the Experiment Descriptors sheet that defines class variable : MITF
WARNING: Distribution assumptions underlying the univariate test random variance model are not satisfied. Random variance model was not used
Nominal significance level of each univariate test: 0.001
Summary of Results:
Number of genes significant at 0.001 level of the univariate test: 106
Genes which discriminate among classes:
Table 1 - Sorted by p-value of the univariate test.
Class 1: higher MITF; Class 2: lower MITF.
The first 106 genes are significant at the nominal 0.001 level of the univariate test
Rank	Parametric p-value	FDR	Geom mean of ratios in class 1	Geom mean of ratios in class 2	Ratio of geom means	Log2 ratio	GB acc	Symbol	Name
1	< 1e-07	< 1e-07	3.55364	0.45504	7.80951	2.96523	NM_022450.2	RHBDF1	Rhomboid 5 homolog 1 (Drosophila)
2	< 1e-07	< 1e-07	3.45261	0.607133	5.68675	2.5076	NM_002618.2	PEX13	Peroxisome biogenesis factor 13
3	< 1e-07	< 1e-07	3.35928	0.473065	7.1011	2.82804	BC065243.1	MITF	Microphthalmia-associated transcription factor
4	< 1e-07	< 1e-07	4.994	0.356525	14.0074	3.80812	BC107791.1	CAPN3	Glucosidase, alpha; neutral C
5	< 1e-07	< 1e-07	1.98393	0.488878	4.05814	2.02082	NM_014999.1	RAB21	RAB21, member RAS oncogene family
6	< 1e-07	< 1e-07	3.39375	0.256004	13.2566	3.72864	NM_000372.3	TYR	Tyrosinase (oculocutaneous albinism IA)
7	< 1e-07	< 1e-07	3.80723	0.562276	6.7711	2.75939	AF361946.1	TRIM63	tripartite motif-containing 63
8	< 1e-07	< 1e-07	6.27141	0.228141	27.4891	4.78079	NM_005511.1	MLANA	Melan-A
9	< 1e-07	< 1e-07	3.41173	0.457422	7.45859	2.8989	NM_000372.3	TYR	Tyrosinase (oculocutaneous albinism IA)
10	< 1e-07	< 1e-07	2.58774	0.786006	3.29226	1.71908	BC107791.1	CAPN3	Glucosidase, alpha; neutral C
11	< 1e-07	< 1e-07	2.40273	0.691952	3.4724	1.79593	NM_003820.2	TNFRSF14	Tumor necrosis factor receptor superfamily, member 14 (herpesvirus entry mediator)
12	< 1e-07	< 1e-07	5.58456	1.26312	4.42125	2.14445	NM_003866.1	INPP4B	Inositol polyphosphate-4-phosphatase, type II, 105kDa
13	< 1e-07	< 1e-07	3.02581	0.439128	6.89049	2.78461	BC013293.2	SNCA	Synuclein, alpha (non A4 component of amyloid precursor)
14	< 1e-07	< 1e-07	3.09046	0.715815	4.31739	2.11016	BC011595.1	GPNMB	Glycoprotein (transmembrane) nmb
15	< 1e-07	< 1e-07	1.9521	0.533202	3.6611	1.87228	NM_014055.2	IFT81	Intraflagellar transport 81 homolog (Chlamydomonas)
16	< 1e-07	< 1e-07	0.139912	0.666149	0.210032	-2.25132	BC040210.1	AKR1C1	Aldo-keto reductase family 1, member C1 (dihydrodiol dehydrogenase 1; 20-alpha (3-alpha)-hydroxysteroid dehydrogenase)
17	1e-07	2.6e-06	3.05655	0.804568	3.79899	1.92562	BT019584.1	PIR	Pirin (iron-binding nuclear protein)
18	1e-07	2.6e-06	0.129767	0.496797	0.261208	-1.93673	S68330.1	AKR1C2	aldo-keto reductase family 1, member C2 (dihydrodiol dehydrogenase 2; bile acid binding protein; 3-alpha hydroxysteroid dehydrogenase, type III)
19	1e-07	2.6e-06	8.87598	0.540915	16.4092	4.03643	NM_000115.1	EDNRB	Endothelin receptor type B
20	1e-07	2.6e-06	3.14312	0.872417	3.60277	1.84911	AY305384.1	ASAH1	N-acylsphingosine amidohydrolase (acid ceramidase) 1
21	1e-07	2.6e-06	2.0128	0.573102	3.51211	1.81234	BC016481.1	ASAH1	N-acylsphingosine amidohydrolase (acid ceramidase) 1
22	1e-07	2.6e-06	4.10819	0.89112	4.61014	2.20481	NM_003255.4	TIMP2	TIMP metallopeptidase inhibitor 2
23	2e-07	4.6e-06	2.16489	0.31626	6.84527	2.77511	NM_006100.2	ST3GAL6	ST3 beta-galactoside alpha-2,3-sialyltransferase 6
24	2e-07	4.6e-06	0.558227	1.79282	0.311368	-1.68331	NM_000602.1	SERPINE1	Serpin peptidase inhibitor, clade E (nexin, plasminogen activator inhibitor type 1), member 1
25	2e-07	4.6e-06	5.91615	1.27443	4.64218	2.2148	BC014472.1	EDNRB	Endothelin receptor type B
26	5e-07	1.1e-05	1.7426	0.685477	2.54217	1.34606	NM_002959.4	SORT1	Sortilin 1
27	7e-07	1.48e-05	2.99024	1.15569	2.58741	1.37151	BC025297.1	GPNMB	Glycoprotein (transmembrane) nmb
28	8e-07	1.63e-05	0.216077	1.03991	0.207785	-2.26684	NM_003937.2	KYNU	Kynureninase (L-kynurenine hydrolase)
29	9e-07	1.78e-05	0.189677	1.08732	0.174444	-2.51916	BC000879.1	KYNU	Kynureninase (L-kynurenine hydrolase)
30	1.1e-06	2.1e-05	0.345267	1.66501	0.207366	-2.26975	NM_006851.1	GLIPR1	GLI pathogenesis-related 1 (glioma)
31	1.2e-06	2.21e-05	0.457307	1.54497	0.295998	-1.75634	NM_002178.2	IGFBP6	Insulin-like growth factor binding protein 6
32	1.7e-06	2.95e-05	3.78131	1.19414	3.16655	1.66291	NM_000337.4	SGCD	Sarcoglycan, delta (35kDa dystrophin-associated glycoprotein)
33	1.7e-06	2.95e-05	4.65235	0.202039	23.027	4.52525	NM_000372.3	TYR	Tyrosinase (oculocutaneous albinism IA)
34	1.9e-06	3.2e-05	0.826078	0.0659762	12.5208	3.64626	NM_001922.2	DCT	Dopachrome tautomerase (dopachrome delta-isomerase, tyrosine-related protein 2)
35	2.2e-06	3.6e-05	0.536113	1.79808	0.298158	-1.74585	NM_002192.2	INHBA	Inhibin, beta A
36	2.3e-06	3.65e-05	3.70491	1.229	3.01458	1.59196	BC013254.2	SDCBP	Syndecan binding protein (syntenin)
37	2.5e-06	3.86e-05	2.10613	0.889574	2.36758	1.24341	NM_007106.2	UBL3	Ubiquitin-like 3
38	2.6e-06	3.91e-05	0.564536	1.38704	0.407008	-1.29687	AC080079.5	RP11-511B7	Homo sapiens BAC clone RP11-511B7
39	3.5e-06	5.13e-05	0.410521	2.20605	0.186088	-2.42594	NM_006042.1	HS3ST3A1	Heparan sulfate (glucosamine) 3-O-sulfotransferase 3A1
40	3.9e-06	5.31e-05	0.607359	2.36809	0.256477	-1.9631	AL121748.7	NRP1	neuropilin 1
41	3.9e-06	5.31e-05	2.53113	1.05247	2.40494	1.266	BC068068.1	LGALS3	Lectin, galactoside-binding, soluble, 3
42	3.9e-06	5.31e-05	0.922322	2.28061	0.404419	-1.30608	CR611518.1	PLAUR	Plasminogen activator, urokinase receptor
43	4.4e-06	5.85e-05	0.635369	2.85644	0.222434	-2.16855	NM_080388.1	S100A16	S100 calcium binding protein A16
44	4.5e-06	5.85e-05	3.70185	1.15046	3.21772	1.68604	BC013254.2	SDCBP	Syndecan binding protein (syntenin)
45	7.2e-06	9.08e-05	2.95657	0.796003	3.71427	1.89308	NM_022337.1	RAB38	RAB38, member RAS oncogene family
46	7.3e-06	9.08e-05	0.153562	0.380533	0.403543	-1.3092	AC090051.8	RP11-467E3	Homo sapiens 12q BAC RP11-467E3
47	1.32e-05	0.0001606	0.9071	2.2488	0.403371	-1.30982	NM_021822.1	APOBEC3G	Apolipoprotein B mRNA editing enzyme, catalytic polypeptide-like 3G
48	1.37e-05	0.0001633	2.22672	0.859451	2.59086	1.37343	NM_024312.3	GNPTAB	N-acetylglucosamine-1-phosphate transferase, alpha and beta subunits
49	1.67e-05	0.0001945	0.110692	0.294078	0.376406	-1.40964	Z84488.1	RP1-93H18	Human DNA sequence from clone RP1-93H18 on chromosome 6q21
50	1.7e-05	0.0001945	1.90131	0.327132	5.81205	2.53905	NM_005672.2	PSCA	Prostate stem cell antigen
51	1.9e-05	0.0002131	2.36048	0.283253	8.33344	3.05891	NM_006928.3	SILV	Silver homolog (mouse)
52	2.24e-05	0.0002464	0.260406	0.626255	0.415814	-1.26599	NM_004772.1	C5orf13	Chromosome 5 open reading frame 13
53	2.61e-05	0.0002817	0.517501	1.80774	0.28627	-1.80455	NM_004289.5	NFE2L3	Nuclear factor (erythroid-derived 2)-like 3
54	4.07e-05	0.0004274	1.27853	0.626134	2.04195	1.02995	NM_007267.5	TMC6	Transmembrane channel-like 6
55	4.11e-05	0.0004274	2.27365	0.720345	3.15634	1.65825	NM_000313.1	PROS1	Protein S (alpha)
56	4.26e-05	0.0004351	2.09531	0.67605	3.09934	1.63196	NM_030806.3	C1orf21	Chromosome 1 open reading frame 21
57	4.44e-05	0.0004428	6.03809	0.839078	7.1961	2.84722	NM_000273.1	GPR143	G protein-coupled receptor 143
58	4.49e-05	0.0004428	0.526531	1.64148	0.320766	-1.64041	BC000551.2	MGLL	Monoglyceride lipase
59	4.81e-05	0.0004663	0.395709	1.40501	0.281642	-1.82806	NM_001554.3	CYR61	Cysteine-rich, angiogenic inducer, 61
60	5.19e-05	0.0004934	2.19007	0.645938	3.39053	1.76151	NM_052831.2	C6orf192	Chromosome 6 open reading frame 192
61	5.28e-05	0.0004934	0.990552	1.86317	0.531649	-0.911453	BC001400.2	LOC57228	Small trans-membrane and glycosylated protein
62	5.45e-05	0.0004934	0.445432	1.2293	0.362346	-1.46456	NM_000358.1	TGFBI	Transforming growth factor, beta-induced, 68kDa
63	5.46e-05	0.0004934	1.88944	0.987404	1.91355	0.936249	NM_031461.3	CRISPLD1	Cysteine-rich secretory protein LCCL domain containing 1
64	5.52e-05	0.0004934	0.480505	1.39702	0.343951	-1.53972	NM_004726.1	REPS2	RALBP1 associated Eps domain containing 2
65	5.61e-05	0.0004937	2.9077	1.19821	2.42669	1.27899	AK021562.1	EBF2	Early B-cell factor 2
66	5.74e-05	0.0004975	0.797364	2.10878	0.378116	-1.4031	NM_000270.1	NP	Nucleoside phosphorylase
67	7.09e-05	0.0006053	2.49874	1.19056	2.09879	1.06956	NM_018000.1	MREG	Melanoregulin
68	7.83e-05	0.0006586	0.252806	1.64192	0.153969	-2.69928	BC024974.1	S100A4	S100 calcium binding protein A4
69	8.63e-05	0.0007154	0.28822	0.858741	0.335632	-1.57505	NM_005723.2	TSPAN5	Tetraspanin 5
70	8.94e-05	0.0007305	0.947402	1.88427	0.502796	-0.991955	NM_018010.2	IFT57	Intraflagellar transport 57 homolog (Chlamydomonas)
71	9.07e-05	0.0007307	1.18084	0.46262	2.55251	1.35192	NM_138801.1	GALM	Galactose mutarotase (aldose 1-epimerase)
72	9.31e-05	0.0007396	3.0939	1.5199	2.0356	1.02545	NM_178819.2	AGPAT6	1-acylglycerol-3-phosphate O-acyltransferase 6 (lysophosphatidic acid acyltransferase, zeta)
73	0.0001073	0.0008408	1.28556	0.623989	2.06023	1.04281	NM_152493.2	ZNF362	Zinc finger protein 362
74	0.0001144	0.0008843	0.597686	2.01498	0.296622	-1.7533	NM_000270.1	NP	Nucleoside phosphorylase
75	0.0001172	0.0008938	2.90383	0.712705	4.07438	2.02658	NM_016180.3	SLC45A2	Solute carrier family 45, member 2
76	0.0001316	0.0009905	0.455834	1.4098	0.323332	-1.62891	NM_003798.1	CTNNAL1	Catenin (cadherin-associated protein), alpha-like 1
77	0.000138	0.0010251	0.871201	2.32126	0.375313	-1.41383	NM_003500.2	ACOX2	Acyl-Coenzyme A oxidase 2, branched chain
78	0.0001481	0.0010861	0.569979	1.63804	0.347965	-1.52299	NM_003798.1	CTNNAL1	Catenin (cadherin-associated protein), alpha-like 1
79	0.0001521	0.0011013	1.68815	0.905414	1.86451	0.898793	NM_080821.1	C20orf108	Chromosome 20 open reading frame 108
80	0.0001547	0.0011061	2.33904	0.802067	2.91627	1.54412	CR457076.1	RAB27A	RAB27A, member RAS oncogene family
81	0.0001771	0.0012506	1.21738	0.464109	2.62304	1.39124	BC018821.2	CTSH	Cathepsin H
82	0.0001835	0.00128	0.483899	1.10675	0.437224	-1.19355	NM_018948.2	ERRFI1	ERBB receptor feedback inhibitor 1
83	0.0001934	0.0013328	0.525259	1.23052	0.426861	-1.22816	NM_004385.2	VCAN	Versican
84	0.0002082	0.0014177	2.45634	0.204355	12.02	3.58736	NM_000550.1	TYRP1	Tyrosinase-related protein 1
85	0.0002211	0.0014879	0.642155	2.03408	0.315698	-1.66338	NM_004760.1	STK17A	Serine/threonine kinase 17a
86	0.0002324	0.0015457	1.67556	0.702989	2.38347	1.25307	NM_014241.3	PTPLA	Protein tyrosine phosphatase-like (proline instead of catalytic arginine), member A
87	0.0002845	0.0018705	0.263614	0.730579	0.360828	-1.47062	NM_002228.3	JUN	Jun oncogene
88	0.0003024	0.0019656	1.01117	0.457141	2.21194	1.14531	NM_000392.1	ABCC2	ATP-binding cassette, sub-family C (CFTR/MRP), member 2
89	0.0003166	0.0020348	3.0767	0.939573	3.27457	1.71131	NM_014392.2	D4S234E	DNA segment on chromosome 4 (unique) 234 expressed sequence
90	0.0003335	0.0021196	0.697934	1.88416	0.370421	-1.43276	NM_002053.1	GBP1	Guanylate binding protein 3
91	0.0003608	0.0022679	11.6737	2.90322	4.02097	2.00754	NM_006272.1	S100B	S100 calcium binding protein B
92	0.0004241	0.0026368	0.588273	1.09664	0.536431	-0.898535	BC012527.2	HIF1A	Hypoxia-inducible factor 1, alpha subunit (basic helix-loop-helix transcription factor)
93	0.0004387	0.0026982	0.559934	1.28491	0.435778	-1.19833	AC009088.9	RP11-388M20	Homo sapiens chromosome 16 clone RP11-388M20, complete sequence
94	0.0004441	0.0027024	1.84069	0.892841	2.06161	1.04377	NM_033280.1	SEC11C	SEC11 homolog C (S. cerevisiae)
95	0.000479	0.0028841	3.19044	1.56995	2.03219	1.02304	AF303889.2	ROPN1	Ropporin, rhophilin associated protein 1
96	0.0005282	0.0031472	2.31498	0.987695	2.34382	1.22886	NM_000852.2	GSTP1	Glutathione S-transferase pi
97	0.0006833	0.0040294	2.57408	1.0368	2.48271	1.31191	NM_017983.3	WIPI1	WD repeat domain, phosphoinositide interacting 1
98	0.0007042	0.0041102	2.30762	1.03888	2.22125	1.15137	NM_001308.1	CPN1	Carboxypeptidase N, polypeptide 1
99	0.0007583	0.0043598	1.63781	0.775662	2.1115	1.07827	NM_006456.1	ST6GALNAC2	ST6 (alpha-N-acetyl-neuraminyl-2,3-beta-galactosyl-1,3)-N-acetylgalactosaminide alpha-2,6-sialyltransferase 2
100	0.0007622	0.0043598	1.33647	0.388784	3.43755	1.78138	NM_000055.1	BCHE	Butyrylcholinesterase
101	0.000789	0.0044684	1.2314	0.522904	2.35493	1.23568	NM_000041.2	APOE	Apolipoprotein E
102	0.0008277	0.0046416	4.16388	1.69581	2.45538	1.29595	NM_003916.3	AP1S2	Adaptor-related protein complex 1, sigma 2 subunit
103	0.0008936	0.0049625	1.14643	2.62197	0.437238	-1.19351	NM_032263.2	IQCG	IQ motif containing G
104	0.0009102	0.0050061	1.37011	0.681775	2.00962	1.00692	NM_005813.3	PRKD3	Protein kinase D3
105	0.0009529	0.005191	1.67339	3.53585	0.473264	-1.07928	NM_004078.1	CSRP1	Cysteine and glycine-rich protein 1
106	0.000967	0.0052182	1.87064	0.920301	2.03265	1.02336	NM_032343.1	CHCHD6	Coiled-coil-helix-coiled-coil-helix domain containing 6
Date and time of the analysis:
Name of the project file: NZM_spotted_arrays_final_BRB-Project.xls
Time of the analysis: Thu Mar 27 14:55:39 2008
BRB-ArrayTools Version: 3.6.0 - Stable Release (November 2007)
Filtering parameters:
Spot Filters:
If RED intensity is below 150, increase it to 150. If GREEN intensity is below 150, increase it to 150. Exclude the spot if RED intensity is below 150 AND GREEN intensity is below 150 .
Exclude the spot if the Spot Flag contains numeric values outside the range: 0 to 0
Exclude the spot if the Spot Flag contains any of the following values: obs
Exclude the spot if the Spot Size is less than: 10
Normalization:
Normalize (center) each array If RED intensity is below 150, increase it to 150. If GREEN intensity is below 150, increase it to 150. Exclude the spot if RED intensity is below 150 AND GREEN intensity is below 150
Exclude a gene under any of the following conditions:
Less than 20 % of expression data have at least a 2 -fold change in either direction from gene's median value
p-value of the log-ratio variation in greater than 0.05
Percent of data missing or filtered out exceeds 50 %
Gene Subsets: OFF

## Sheet: Comparison with Hoek et al.
Supplementary Data (Jeffs et al., melanoma invasion signature)
Overlap between the 105-gene invasive/proliferative signature of Hoek et al. (2008) and this study.
Elements only in "Hoek Motif 1 or 2"	Elements only in "NZM Motif 1"	Elements only in "NZM Motif 2"	Common elements in "NZM Motif 1" and "Hoek Motif 1 and 2"	Common elements in "NZM Motif 2" and "Hoek Motif 1 and 2"	Elements only in "NZM sig"	Elements only in "Hoek sig"	Common elements in "NZM sig" and "Hoek sig"
ABCC3	ABCC2	ACOX2	AP1S2	CYR61	ABCC2	ABCC3	AP1S2
ADAM12	AGPAT6	AKR1C1	APOE	HS3ST3A1	ACOX2	ADAM12	APOE
AMIGO2	ASAH1	AKR1C2	CAPN3	INHBA	AGPAT6	AMIGO2	CAPN3
APOC1	BCHE	APOBEC3G	D4S234E	NRP1	AKR1C1	APOC1	CYR61
APOLD1	C1orf21	C5orf13	DCT	SERPINE1	AKR1C2	APOLD1	D4S234E
ARK5	C20orf108	CSRP1	EDNRB	TGFBI	APOBEC3G	ARK5	DCT
AXL	C6orf192	CTNNAL1	GPR143		ASAH1	AXL	EDNRB
BCL2A1	CHCHD6	ERRFI1	INPP4B		BCHE	BCL2A1	GPR143
BGN	CPN1	GBP1	MITF		C1orf21	BGN	HS3ST3A1
CART1	CRISPLD1	GLIPR1	MLANA		C20orf108	CART1	INHBA
CDH13	CTSH	HIF1A	PIR		C5orf13	CDH13	INPP4B
CDH2	EBF2	IFT57	RAB38		C6orf192	CDH2	MITF
CDK5R1	GALM	IGFBP6	SILV		CHCHD6	CDK5R1	MLANA
CITED1	GNPTAB	IQCG	SNCA		CPN1	CITED1	NRP1
CLCN7	GPNMB	JUN	ST3GAL6		CRISPLD1	CLCN7	PIR
COL5A1	GSTP1	KYNU	TNFRSF14		CSRP1	COL5A1	RAB38
CTGF	IFT81	LOC57228	TYR		CTNNAL1	CTGF	SERPINE1
CXCL2	LGALS3	MGLL	TYRP1		CTSH	CXCL2	SILV
DKK1	MREG	NFE2L3			EBF2	DKK1	SNCA
DKK3	PEX13	NP			ERRFI1	DKK3	ST3GAL6
DSU	PRKD3	PLAUR			GALM	DSU	TGFBI
EGFR	PROS1	REPS2			GBP1	EGFR	TNFRSF14
EHD2	PSCA	RP1-93H18			GLIPR1	EHD2	TYR
ELL2	PTPLA	RP11-388M20			GNPTAB	ELL2	TYRP1		Legend
ERBB3	RAB21	RP11-467E3			GPNMB	ERBB3			NZM M1 = Motif 1, down-regulated in more invasive NZM cell lines
F3	RAB27A	RP11-511B7			GSTP1	F3			NZM M2 = Motif 2, up-regulated in more invasive NZM cell lines
FBN1	RHBDF1	S100A16			HIF1A	FBN1			Hoek M1 = Hoek et al. (2008) Motif 1
FGF2	ROPN1	S100A4			IFT57	FGF2			Hoek M2 = Hoek et al. (2008) Motif 2
FOXD1	S100B	STK17A			IFT81	FOXD1
GALNT3	SDCBP	TSPAN5			IGFBP6	GALNT3			Venn diagram by VENNY, Oliveros, J.C. (2007) VENNY. An interactive tool for comparing lists with Venn Diagrams.
GK	SEC11C	VCAN			IQCG	GK			http://bioinfogp.cnb.csic.es/tools/venny/index.html
GMPR	SGCD				JUN	GMPR
GPM6B	SLC45A2				KYNU	GPM6B
GPR56	SORT1				LGALS3	GPR56
GPRC5B	ST6GALNAC2				LOC57228	GPRC5B
GREB1	TIMP2				MGLL	GREB1
GYG2	TMC6				MREG	GYG2
HNT	TRIM63				NFE2L3	HNT
IL6	UBL3				NP	IL6
IL8	WIPI1				PEX13	IL8
IRF4	ZNF362				PLAUR	IRF4
ITPKB					PRKD3	ITPKB
KIAA1199					PROS1	KIAA1199
LCRISP2					PSCA	LCRISP2
LOX					PTPLA	LOX
LOXL2					RAB21	LOXL2
LZTS1					RAB27A	LZTS1
MATP					REPS2	MATP
MBP					RHBDF1	MBP
MICAL2					ROPN1	MICAL2
NID2					RP1-93H18	NID2
NNMT					RP11-388M20	NNMT
PDGFC					RP11-467E3	PDGFC
PDGFRB					RP11-511B7	PDGFRB
PHACTR1					S100A16	PHACTR1
PLA1A					S100A4	PLA1A
PLAGL1					S100B	PLAGL1
PLP1					SDCBP	PLP1
PLXNC1					SEC11C	PLXNC1
PODXL					SGCD	PODXL
PTGFR					SLC45A2	PTGFR
PTX3					SORT1	PTX3
RENBP					ST6GALNAC2	RENBP
RGS20					STK17A	RGS20
RRAGD					TIMP2	RRAGD
S100A1					TMC6	S100A1
SART2					TRIM63	SART2
SOX10					TSPAN5	SOX10
STC2					UBL3	STC2
TAGLN					VCAN	TAGLN
TCF4					WIPI1	TCF4
TFAP2A					ZNF362	TFAP2A
THBS1						THBS1
THY1						THY1
TNFRSF11B						TNFRSF11B
TPM1						TPM1
TPM2						TPM2
TRPM1						TRPM1
VEGFC						VEGFC
WNT5A						WNT5A
WNT5B						WNT5B

## Sheet: Comparision with Folberg et al.
Supplementary Data (Jeffs et al., melanoma invasion signature)
Concordance in expression of invasion signature genes compared with invasive uveal melanoma cells (Folberg et al.)
(log2 ratio; red, up-regulated in weakly invasive cells; green, down-regulated in weakly invasive cells)
Gene symbol	Folberg et al.	This study
MLANA	53.18	4.78
TYR	14.57	4.53
EDNRB	8.29	4.04
CAPN3	35.96	3.81
DCT	14.14	3.65
TYRP1	137.57	3.59
SILV	58.95	3.06
MITF	12.55	2.83
SNCA	2.03	2.78
TIMP2	1.62	2.2
INPP4B	7.61	2.14
GPNMB	3.47	2.11
RAB21	-1.9	2.02
S100B	17.29	2.01
PIR	20.27	1.93
RAB38	5.51	1.89
ASAH1	7.56	1.85
TNFRSF14	4.45	1.8
BCHE	-3.25	1.78
D4S234E	2.18	1.71
PROS1	2.23	1.66
SGCD	1.45	1.66
RAB27A	2.5	1.54
CTSH	2.17	1.39
SORT1	2.73	1.35
AP1S2	1.64	1.3
LGALS3	3.76	1.27
PTPLA	2.55	1.25
APOE	10.6	1.24
GSTP1	2.07	1.23
CPN1	2.28	1.15
ABCC2	3.34	1.15
ROPN1	6.42	1.02
HIF1A	-2.01	-0.9
LOC57228	-3.11	-0.91
FLNB	-5.7	-1.2
C5orf13	-5.39	-1.27
TRIM38	-1.53	-1.3
PLAUR	-2.69	-1.31
APOBEC3G	-1.36	-1.31
GBP1	-3.43	-1.43
TGFBI	-42.17	-1.46
JUN	-2.34	-1.47
CTNNAL1	-3.25	-1.63
MGLL	-3.58	-1.64
STK17A	-2.49	-1.66
SERPINE1	-27.99	-1.68
INHBA	-29.24	-1.75
IGFBP6	-9.7	-1.76
NFE2L3	-4.92	-1.8
CYR61	-17.36	-1.83
AKR1C2	-2.29	-1.94
NRP1	-37.14	-1.96
AKR1C1	-2.25	-2.25
GLIPR1	-2.75	-2.27
KYNU	3.62	-2.52
S100A4	4.44	-2.7

## Sheet: Primers
Supplementary Data (Jeffs et al., melanoma invasion signature)
qPCR primer sequences used for this study
Gene	Forward	Reverse	Amplicon
BCL2	ATGTGTGTGGAGAGCGTCAAC	TTCCACAAAGGCATCCCAG	132
CDK2	CGCTTAAGAAAATCCGCCTG	GAATGACATCCAGCAGCTTGAC	117
DCT	ACCACCTGGTCACCTTGTG	AGAGACAGGCAATCTCGTATGT	149
GNB2L1	CACAACGGGCACCACCAC	CACACACCCAGGGTATTCCAT	138
GPR143	ACGCCATCCCCCACTATGT	TCCGTGTAAATGCCTTGTCTTC	130
LINE11	AAAGCCGCTCAACTACATGG	TGCTTTGAATGCGTCCCAGAG	149
MITF	GAGCACTGGCCAAAGAGAGG	ATGCGGTCATTTATGTTAAATCTTCTTC	82
MITF2	AAACCCCACCAAGTACCACA	ACATGGCAAGCTCAGGAC	109
MLANA	GCTCACTTCATCTATGGTTACCC	GACTCCCAGGATCACTGTCAG	102
PAX3	ACGCGGTCTGTGATCGAAACA	TCTCGCTTTCCTCTGCCTCCTT	126
POU3F2	GCAAAAGGAAAGCAACTAAGAC	CCATCTCTCTGTCTCTCTCTC	165
RPL32	AACGTCAAGGAGCTGGAAGTG	GGCTTTGCGGTTCTTGGA	90
SOX10	AAAAGCAAGCCGCACGTCA	GCGCTTGTCACTTTCGTTCAG	159
TYR	TCTGCCAACGATCCTATCT	AATGGGTGCATTGGCTTCT	116
1 Wang et al. 2002.
2. Garraway et al. 2005, for genomic copy number.
